# Supplementary material for: Large-scale systematic analysis of exposure to multiple cancer risk factors and the associations between exposure patterns and cancer incidence
Source: Sci Rep. 2021 Jan 27;11:2343. doi: 10.1038/s41598-021-81463-6 (PMC7841154; doi:10.1038/s41598-021-81463-6)
Supplement: Supplementary file 2 — Supplementary Information 2. [file 41598_2021_81463_MOESM2_ESM.xlsx]

## Sheet: Supp Table S1
Supplementary Table S1. Cut-off thresholds for variables used in quality control of the data; values outside of the thresholds were set to missing.
Variable	Females threshold*	Males thresholds*
Age	NA	NA
Age when had first child	<13, >48	NA
Age when had last child	<15, >50	NA
Days of drinking alcohol / week	NA	NA
Alcohol drinks / week	>49	>90
BMI	<15	<15
Breakfast cereal bowls / week	>14	>15
Brown bread slices / week	>49	>70
Cigarettes / week	>420	>693
Cooked vegetables portions / week	>84	>84
Fruit portions / week	>70	>70
Moderate exercise hours in the last week	>60	>50
Moderate exercise sessions in the last week	>90	>100
Months breastfed	> 40 * Number of children born	NA
Number of children born	NA	NA
Number of GP visits (2 years prior to baseline)	>89	>89
Number of hours spent outside / day	>15	>18
Number of medicines taken	NA	NA
Number of supplements taken	NA	NA
Paid work hours / week	>80	>80
Processed meat times / week	>10	>14
Raw vegetables portions / week	>70	>70
Red meat times / week	>25	>28
Watching TV or using computer hours / week	>98	>98
Sitting hours / week	>112	>112
Sleeping hours / week	<28, >84	<28, >84
Standing hours / week	>105	>98
Vigorous exercise hours in the last week	>15	>28.3334
Vigorous exercise sessions in the last week	>30	>60
Voluntary/unpaid work hours / week	>80	>80
Walking hours in the last week	>45.5	>42
Walking sessions in the last week	>90	>99
Years smoking	NA	>Age-10
Years used MHT	>age-35	NA
Years used hormonal contraceptives	>age-10	NA
* The cut-off thresholds were derived from the top or bottom 1%, 0.1%, or 0.01%, including sanity checks and looking for breaks in the distribution of variable values. Variable names are as listed in Supplementary Table 1.

## Sheet: Supp Table S2
Supplementary Table S2. Ancestry, health and socioeconomic characteristics of the 45 and Up Study cohort, restricted to participants with follow-up data.
Characteristic	Questionnaire item or definition	Females (n=120,474)		Males (n=100,534)
		Missing values (after exclusion of outliers)	Mean (sd), or frequency	Missing values (after exclusion of outliers)	Mean (sd), or frequency
Ancestry	"What is your ancestry? (please cross up to 2 boxes)"	0		0
Australian			61989		50583
English			52934		39021
Irish			21531		14189
Scottish			18690		13029
German			7020		5135
Italian			2707		2568
Dutch			2150		2056
Chinese			2307		1858
Polish			1214		994
Greek			992		1013
Other			16222		13308
Marital status	"What best describes your current situation?"	0		0
Single / widowed / divorced / separated			35044		19521
Married / de facto / living with a partner			85430		81013
Health rating	"In general, how would you rate your overall health?"	4799		3062
Excellent			20558		13907
Very good			44550		36125
Good			36499		34038
Fair			12006		11428
Poor			2062		1974
Kessler Psychological Distress score (“K10”, range 10-50)	Calculated from the response to "During the past 4 weeks, about how often did you feel…", with 10 items, each scored on 5 frequency options	16216	14 (5)	10417	14 (5)
History of	"Has a doctor ever told oyu that you have high blood pressure (not while pregnant)?", "Has a doctor ever told you that you have stroke?", "Has a doctor ever told you that you have diabetes?"	0		0
High blood pressure			39260		36833
Stroke			2862		3282
Diabetes			8265		10464
Ever had mammogram	"Have you ever been for a breast screening mammogram?"	2508
No			13330
Yes			104636
Ever had bowel cancer screening	"Have you ever been screened for colorectal (bowel) cancer?"	3105		2312
No			63506		48183
Yes			53863		50039
Ever had PSA test	"Have you ever had a blood test ordered by your doctor to check for prostate disease? (PSA test)"			2571
No					29556
Yes					68407
Relatives with breast cancer	Sum of ticked boxes from "Have your mother, father, brother(s) or sister(s) ever had breast cancer?", with boxes for i) mother, ii) father, iii) brother/sister.	10		4
0			105934		90669
1			13726		9361
2			729		436
3			75		64
Relatives with bowel cancer	Sum of ticked boxes from "Have your mother, father, brother(s) or sister(s) ever had bowel cancer?", with boxes for i) mother, ii) father, iii) brother/sister.	11		3
0			103874		87625
1			15399		12080
2			1081		740
3			109		86
Relatives with lung cancer	Sum of ticked boxes from "Have your mother, father, brother(s) or sister(s) ever had lung cancer?", with boxes for i) mother, ii) father, iii) brother/sister.	12		6
0			107509		91017
1			12246		8953
2			609		484
3			98		74
Relatives with melanoma	Sum of ticked boxes from "Have your mother, father, brother(s) or sister(s) ever had melanoma?", with boxes for i) mother, ii) father, iii) brother/sister.	10		2
0			108678		93356
1			10625		6506
2			999		557
3			162		113
Relatives with ovarian cancer	Sum of ticked boxes from "Have your mother, father, brother(s) or sister(s) ever had ovarian cancer?", with boxes for i) mother, ii) brother/sister.	10
0			116085
1			4215
2			164
Relatives with prostate cancer	Sum of ticked boxes from "Have your mother, father, brother(s) or sister(s) ever had prostate cancer?", with boxes for i) father, ii) brother/sister.			2
0					90235
1					9929
2					368
Paid work hours / week	"About how many hours each week do you usually spend doing paid work?"	21931	18 (18)	13034	24 (23)
Voluntary/unpaid work hours / week	"About how many hours each week do you usually spend doing unpaid/voluntary work?"	39989	4 (8)	33151	4 (8)
Household income / year before tax	"What is your usual yearly household income before tax, from all sources? (please include benefits, pensions, superannuation, etc)"	7568		3832
<$5000			2256		1153
$5000-$9999			4942		3432
$10000-$19999			16383		12674
$20000-$29999			10936		9295
$30000-$39999			9150		8113
$40000-$49999			8190		7908
$50000-$69999			12017		11905
>$70000			25135		30194
Rather not answer			23897		12028
Private health insurance	In "Which of the following do you have?", selected one of "Private health insurance - with extras", or "Private health insurance - without extras"	3		0
No			43697		36341
Yes			76774		64193
Highest educational qualification	"What is the highest qualification you have completed? (please put a cross in the most appropriate box)"	1899		1721
No school certificate			14694		10397
School / intermediate certificate			33096		14734
Higher school / leaving certificate			12062		9752
Trade / apprenticeship			5137		18764
Certificate / diploma			26940		19157
University degree or higher			26646		26009
SEIFA socioeconomic disadvantage index	Provided by Sax Institute	3114		2766
Quintile 1 (most disadvantaged)			24852		19576
Quintile 2			25537		20592
Quintile 3			22546		18772
Quintile 4			20046		17111
Quintile 5 (least disadvantaged)			24379		21717
ARIA residence remoteness index	Provided by Sax Institute	1564		1401
Major cities			62258		53587
Inner regional			42806		34267
Outer regional			12653		10299
Remote / very remote			1193		980

## Sheet: Supp Table S3
Supplementary Table S3. Additional characteristics of the 45 and Up Study cohort used as covariates in the analysis of associations between combined factors and cancer incidence.
Characteristic	Questionnaire item or definition	Females (n=120,474)		Males (n=100,534)
		Missing values (after exclusion of outliers)	Mean (sd), or frequency	Missing values (after exclusion of outliers)	Mean (sd), or frequency
Number of GP visits (2 years prior to baseline)	Number of MBS records in ywo years prior to baseline questionnaire date, with "item_category" under "A1" (General Practitioner)	4868	11 (10)	5866	10 (10)
Skin colour on inside of upper arm	"What best describes the colour of the skin on the inside of your arm, that is your skin colour without any tanning?"	1480		1387
Very fair			19805		12911
Fair			63897		55979
Light olive			31893		25255
Dark olive			1670		1999
Brown			1694		2938
Black			35		65
Tannability – tanning with repeated sun exposure	"What would happen if your skin was repeatedly exposed to bright sunlisht during summer without any protection?"	2833		1868
Very tanned			28002		32664
Moderately tanned			45545		42490
Mildly or occasionally burned			29809		17571
Never tan / only freckle			14285		5941
Number of hours spent outside / day	Weighted average of numbers for "About how many hours a day would you usually spend outdoors…" from "… on a weekday?" and "… on a weekend"?	9077	3 (2)	7636	4 (3)
$ NA (post QC) = missing values (after exclusion of outliers)
$$ sd = standard deviation

## Sheet: Supp Table S4
Supplementary Table S4. Polychoric correlations between cancer risk factors in the discovery and validation datasets, separately for females and males.
Females	Discovery	Smoking status	Years smoking regularly	Cigarettes / week	Alcohol drinks / week	Days of drinking alcohol / week	Red meat times / week	Processed meat times / week	Fruit portions / week	Cooked vegetables portions / week	Raw vegetables portions / week	Brown bread slices / week	Breakfast cereal bowls / week	Walking sessions in last week	Walking hours in last week	Moderate exercise sessions in last week	Moderate exercise hours in last week	Vigorous exercise sessions in last week	Vigorous exercise hours in last week	Sleeping hours / week	Sitting hours / week	Watching TV or using computer hours / week	Standing hours / week	BMI	Number of supplements taken	Number of medicines taken	Number of children born	Age when had first child	Age when had last child	Months breastfeeding	MHT use	Years used MHT	Years used hormonal contraceptives	Menopausal status
	Smoking status	1	0.814604	0.712782	0.220041	0.147621	-0.0414221	0.048096	-0.14161	-0.0557359	-0.00243812	-0.0550112	-0.178505	0.0237669	0.031996	0.0347827	0.0287978	0.00927724	0.00325027	-0.0225155	0.0302255	0.0797988	0.0151027	0.0266476	-0.0377884	-0.0183665	-0.0779561	-0.0700887	-0.0765669	-0.0973828	0.0418645	0.00582515	0.103692	-0.0436035
	Years smoking regularly	0.814604	1	0.728295	0.176038	0.106298	-0.0170113	0.0536659	-0.108069	-0.0329598	-0.00444027	-0.0255488	-0.122314	0.00698877	0.0192027	0.0312027	0.0358476	-0.0159264	-0.0182509	-0.00463426	0.0274628	0.0665622	-0.0173519	0.040613	-0.0377546	0.0521611	-0.0425404	-0.105983	-0.0961493	-0.110168	0.061531	0.0417663	0.0453528	0.0498936
	Cigarettes / week	0.712782	0.728295	1	0.186059	0.100323	-0.0189393	0.0474586	-0.0934118	-0.0269146	0.00052493	-0.0355838	-0.125649	0.00598461	0.0084563	0.0180361	0.0130176	-0.00053845	-0.00749285	-0.00835823	0.0458713	0.0787027	-0.00949401	0.0863148	-0.0229022	0.024244	-0.0559339	-0.0773328	-0.0792643	-0.0896354	0.0470182	0.0150668	0.0902017	-0.0194459
	Alcohol drinks / week	0.220041	0.176038	0.186059	1	0.812504	0.0594729	0.058967	-0.0863553	0.0152193	0.0258686	-0.02072	-0.101489	0.0634782	0.0352123	0.0387452	0.011835	0.0818666	0.0716104	0.0403549	0.00969316	0.0272845	0.0112104	-0.101122	0.0166465	-0.076002	-0.0938436	0.0581682	-0.0178498	-0.0299191	0.0502141	0.0280859	0.143422	-0.0310862
	Days of drinking alcohol / week	0.147621	0.106298	0.100323	0.812504	1	0.0623368	0.0395109	-0.0555536	0.0247091	0.0269225	-0.00103098	-0.0349919	0.0549198	0.032045	0.0396608	0.0160559	0.0846733	0.0742041	0.0331453	-0.00321313	0.00596487	0.0158989	-0.155284	0.0299807	-0.0682722	-0.07286	0.0784611	-0.0009516	-0.0128246	0.0752091	0.0613213	0.117563	0.0134992
	Red meat times / week	-0.0414221	-0.0170113	-0.0189393	0.0594729	0.0623368	1	0.223762	-0.0366654	0.0902502	-0.00101318	0.0459078	0.0364719	-0.0131741	-0.015761	0.0363453	0.0557202	-0.0454295	-0.0503053	0.0593963	-0.00350155	0.00325737	0.00888869	0.0564154	-0.0411549	0.0403483	0.0710487	-0.0135099	0.0156413	0.020506	0.0304826	0.0319621	0.0196676	0.0433191
	Processed meat times / week	0.048096	0.0536659	0.0474586	0.058967	0.0395109	0.223762	1	-0.0851881	-0.00647174	0.00373824	0.058146	-0.0422526	-0.0271528	-0.0205755	0.0291906	0.03591	-0.0451575	-0.0507646	0.0436395	0.0317762	0.0492705	-0.00363499	0.108451	-0.0418097	0.0484702	0.0300787	-0.0165675	5.15e-05	-0.0252048	-0.0096595	0.00166776	0.0439424	-0.0271654
	Fruit portions / week	-0.14161	-0.108069	-0.0934118	-0.0863553	-0.0555536	-0.0366654	-0.0851881	1	0.200664	0.224669	0.0788936	0.113311	0.0774649	0.0661023	0.0517314	0.0334213	0.115621	0.0954201	-0.00622769	-0.042512	-0.0613945	0.0234264	-0.0452631	0.0880772	0.0343087	0.00362237	0.0132711	0.00800128	0.0320258	0.0290875	0.0429415	-0.055468	0.0927808
	Cooked vegetables portions / week	-0.0557359	-0.0329598	-0.0269146	0.0152193	0.0247091	0.0902502	-0.00647174	0.200664	1	0.409531	0.0934705	0.0709496	0.0455764	0.0490605	0.0447769	0.0712253	0.0314542	0.0230739	0.0230435	-0.0474056	-0.0244569	0.0396832	0.0305109	0.0218225	0.0664171	0.0402933	-0.0552273	-0.0440471	0.00907397	0.0605802	0.0592768	-0.0200131	0.0797029
	Raw vegetables portions / week	-0.00243812	-0.00444027	0.00052493	0.0258686	0.0269225	-0.00101318	0.00373824	0.224669	0.409531	1	0.0200536	0.00457552	0.0708578	0.0677328	0.0577232	0.0421612	0.0950127	0.0796905	-0.00489113	-0.0598254	-0.0277714	0.049764	0.0224918	0.0474175	0.0122616	0.0206736	-0.0262445	-0.0244174	0.01752	0.0165615	0.0173601	-0.00670246	0.0254877
	Brown bread slices / week	-0.0550112	-0.0255488	-0.0355838	-0.02072	-0.00103098	0.0459078	0.058146	0.0788936	0.0934705	0.0200536	1	0.0978306	0.0274497	0.0271887	0.042711	0.0637782	-0.0182034	-0.0193698	0.0296604	-0.010125	-0.0369739	0.0142152	0.0193382	-0.00695525	0.0859942	0.0379957	-0.0135748	0.010198	0.0152229	0.0351942	0.0467157	-0.0419781	0.105575
	Breakfast cereal bowls / week	-0.178505	-0.122314	-0.125649	-0.101489	-0.0349919	0.0364719	-0.0422526	0.113311	0.0709496	0.00457552	0.0978306	1	0.0169841	0.0182657	0.0218183	0.0298759	0.0266225	0.0132438	0.0496498	-0.0308044	-0.0478908	-0.00051266	-0.0595153	0.0424482	0.0902726	0.0557993	-0.00350785	0.0107455	0.0283351	0.0702762	0.0825044	-0.0401648	0.134209
	Walking sessions in last week	0.0237669	0.00698877	0.00598461	0.0634782	0.0549198	-0.0131741	-0.0271528	0.0774649	0.0455764	0.0708578	0.0274497	0.0169841	1	0.382462	0.323019	0.0883589	0.239881	0.158477	-0.0338197	-0.0596517	-0.0464573	0.0668123	-0.0949527	0.0286744	-0.0530656	-0.0475441	0.00937893	-0.0111213	0.00011122	-0.00086611	0.00047493	0.003257	0.00768655
	Walking hours in last week	0.031996	0.0192027	0.0084563	0.0352123	0.032045	-0.015761	-0.0205755	0.0661023	0.0490605	0.0677328	0.0271887	0.0182657	0.382462	1	0.169743	0.224289	0.170239	0.201146	-0.0293293	-0.0923119	-0.0594028	0.111926	-0.0829134	0.0436182	-0.0380358	-0.0224989	-0.0315204	-0.0365788	-0.0111317	0.0226102	0.0240186	0.00397902	0.0286839
	Moderate exercise sessions in last week	0.0347827	0.0312027	0.0180361	0.0387452	0.0396608	0.0363453	0.0291906	0.0517314	0.0447769	0.0577232	0.042711	0.0218183	0.323019	0.169743	1	0.383532	0.179451	0.103147	-0.00975183	-0.11795	-0.0830165	0.120885	-0.0516559	0.0304389	0.00736467	0.0417754	-0.0395146	-0.00704609	0.012372	0.0294118	0.0396861	-0.0144873	0.0570649
	Moderate exercise hours in last week	0.0287978	0.0358476	0.0130176	0.011835	0.0160559	0.0557202	0.03591	0.0334213	0.0712253	0.0421612	0.0637782	0.0298759	0.0883589	0.224289	0.383532	1	0.0479745	0.0803519	-0.00773697	-0.13247	-0.0938622	0.195125	-0.0412926	0.0283633	0.0383327	0.0543177	-0.0743019	-0.0338153	-0.00124964	0.0513119	0.0581003	-0.0107358	0.0891301
	Vigorous exercise sessions in last week	0.00927724	-0.0159264	-0.00053845	0.0818666	0.0846733	-0.0454295	-0.0451575	0.115621	0.0314542	0.0950127	-0.0182034	0.0266225	0.239881	0.170239	0.179451	0.0479745	1	0.670475	-0.0274507	-0.0770365	-0.0465222	0.0677139	-0.112656	0.0808279	-0.11296	-0.0406487	0.0281893	-0.00367949	0.033473	-0.00209327	-0.012631	0.0428505	-0.0473372
	Vigorous exercise hours in last week	0.00325027	-0.0182509	-0.00749285	0.0716104	0.0742041	-0.0503053	-0.0507646	0.0954201	0.0230739	0.0796905	-0.0193698	0.0132438	0.158477	0.201146	0.103147	0.0803519	0.670475	1	-0.027629	-0.0718759	-0.0394714	0.0688258	-0.115215	0.0723869	-0.113477	-0.0428043	0.0233673	-0.0110165	0.0266406	-0.00018215	-0.00878118	0.0493899	-0.0464517
	Sleeping hours / week	-0.0225155	-0.00463426	-0.00835823	0.0403549	0.0331453	0.0593963	0.0436395	-0.00622769	0.0230435	-0.00489113	0.0296604	0.0496498	-0.0338197	-0.0293293	-0.00975183	-0.00773697	-0.0274507	-0.027629	1	-0.0109826	-0.0247305	-0.0461844	0.00826272	-0.00845701	0.0307205	0.00977424	-0.00489036	-0.00927752	0.00437307	0.0243766	0.0268939	0.0020549	0.00530364
	Sitting hours / week	0.0302255	0.0274628	0.0458713	0.00969316	-0.00321313	-0.00350155	0.0317762	-0.042512	-0.0474056	-0.0598254	-0.010125	-0.0308044	-0.0596517	-0.0923119	-0.11795	-0.13247	-0.0770365	-0.0718759	-0.0109826	1	0.485996	-0.27586	0.0786701	-0.0328413	0.0141064	-0.0843403	0.0277896	-0.00946239	-0.0305404	-0.0413565	-0.0349552	0.0493521	-0.0304004
	Watching TV or using computer hours / week	0.0797988	0.0665622	0.0787027	0.0272845	0.00596487	0.00325737	0.0492705	-0.0613945	-0.0244569	-0.0277714	-0.0369739	-0.0478908	-0.0464573	-0.0594028	-0.0830165	-0.0938622	-0.0465222	-0.0394714	-0.0247305	0.485996	1	-0.260898	0.127606	-0.0167297	0.017123	-0.0796845	-0.0402325	-0.0723611	-0.070428	0.00195001	-0.0102034	0.0834534	-0.0379732
	Standing hours / week	0.0151027	-0.0173519	-0.00949401	0.0112104	0.0158989	0.00888869	-0.00363499	0.0234264	0.0396832	0.049764	0.0142152	-0.00051266	0.0668123	0.111926	0.120885	0.195125	0.0677139	0.0688258	-0.0461844	-0.27586	-0.260898	1	-0.0676553	0.0267077	-0.092758	0.0436715	-0.00104976	0.0102807	0.0551792	0.00147538	-0.0125671	0.0281661	-0.0280045
	BMI	0.0266476	0.040613	0.0863148	-0.101122	-0.155284	0.0564154	0.108451	-0.0452631	0.0305109	0.0224918	0.0193382	-0.0595153	-0.0949527	-0.0829134	-0.0516559	-0.0412926	-0.112656	-0.115215	0.00826272	0.0786701	0.127606	-0.0676553	1	-0.0050347	0.190092	0.0626944	-0.1342	-0.0852812	-0.0465996	0.0105092	-0.00677065	0.00930875	-0.00283173
	Number of supplements taken	-0.0377884	-0.0377546	-0.0229022	0.0166465	0.0299807	-0.0411549	-0.0418097	0.0880772	0.0218225	0.0474175	-0.00695525	0.0424482	0.0286744	0.0436182	0.0304389	0.0283633	0.0808279	0.0723869	-0.00845701	-0.0328413	-0.0167297	0.0267077	-0.0050347	1	0.1291	-0.02542	-0.0050748	-0.0184691	-0.00650228	0.150389	0.111158	0.0111888	0.101844
	Number of medicines taken	-0.0183665	0.0521611	0.024244	-0.076002	-0.0682722	0.0403483	0.0484702	0.0343087	0.0664171	0.0122616	0.0859942	0.0902726	-0.0530656	-0.0380358	0.00736467	0.0383327	-0.11296	-0.113477	0.0307205	0.0141064	0.017123	-0.092758	0.190092	0.1291	1	0.0889176	-0.12238	-0.0502022	-0.0797789	0.16232	0.173799	-0.110736	0.222834
	Number of children born	-0.0779561	-0.0425404	-0.0559339	-0.0938436	-0.07286	0.0710487	0.0300787	0.00362237	0.0402933	0.0206736	0.0379957	0.0557993	-0.0475441	-0.0224989	0.0417754	0.0543177	-0.0406487	-0.0428043	0.00977424	-0.0843403	-0.0796845	0.0436715	0.0626944	-0.02542	0.0889176	1	-0.344688	0.313773	0.469465	-0.00373573	0.0215252	-0.115051	0.0895299
	Age when had first child	-0.0700887	-0.105983	-0.0773328	0.0581682	0.0784611	-0.0135099	-0.0165675	0.0132711	-0.0552273	-0.0262445	-0.0135748	-0.00350785	0.00937893	-0.0315204	-0.0395146	-0.0743019	0.0281893	0.0233673	-0.00489036	0.0277896	-0.0402325	-0.00104976	-0.1342	-0.0050748	-0.12238	-0.344688	1	0.606452	0.0509149	-0.154651	-0.10923	0.0502865	-0.112914
	Age when had last child	-0.0765669	-0.0961493	-0.0792643	-0.0178498	-0.0009516	0.0156413	5.15e-05	0.00800128	-0.0440471	-0.0244174	0.010198	0.0107455	-0.0111213	-0.0365788	-0.00704609	-0.0338153	-0.00367949	-0.0110165	-0.00927752	-0.00946239	-0.0723611	0.0102807	-0.0852812	-0.0184691	-0.0502022	0.313773	0.606452	1	0.314205	-0.168518	-0.104738	-0.0307502	-0.0563716
	Months breastfeeding	-0.0973828	-0.110168	-0.0896354	-0.0299191	-0.0128246	0.020506	-0.0252048	0.0320258	0.00907397	0.01752	0.0152229	0.0283351	0.00011122	-0.0111317	0.012372	-0.00124964	0.033473	0.0266406	0.00437307	-0.0305404	-0.070428	0.0551792	-0.0465996	-0.00650228	-0.0797789	0.469465	0.0509149	0.314205	1	-0.156239	-0.0969396	-0.038298	-0.0987543
	MHT use	0.0418645	0.061531	0.0470182	0.0502141	0.0752091	0.0304826	-0.0096595	0.0290875	0.0605802	0.0165615	0.0351942	0.0702762	-0.00086611	0.0226102	0.0294118	0.0513119	-0.00209327	-0.00018215	0.0243766	-0.0413565	0.00195001	0.00147538	0.0105092	0.150389	0.16232	-0.00373573	-0.154651	-0.168518	-0.156239	1	0.654274	0.0580417	0.261506
	Years used MHT	0.00582515	0.0417663	0.0150668	0.0280859	0.0613213	0.0319621	0.00166776	0.0429415	0.0592768	0.0173601	0.0467157	0.0825044	0.00047493	0.0240186	0.0396861	0.0581003	-0.012631	-0.00878118	0.0268939	-0.0349552	-0.0102034	-0.0125671	-0.00677065	0.111158	0.173799	0.0215252	-0.10923	-0.104738	-0.0969396	0.654274	1	0.0350761	0.135145
	Years used hormonal contraceptives	0.103692	0.0453528	0.0902017	0.143422	0.117563	0.0196676	0.0439424	-0.055468	-0.0200131	-0.00670246	-0.0419781	-0.0401648	0.003257	0.00397902	-0.0144873	-0.0107358	0.0428505	0.0493899	0.0020549	0.0493521	0.0834534	0.0281661	0.00930875	0.0111888	-0.110736	-0.115051	0.0502865	-0.0307502	-0.038298	0.0580417	0.0350761	1	-0.143057
	Menopausal status	-0.0436035	0.0498936	-0.0194459	-0.0310862	0.0134992	0.0433191	-0.0271654	0.0927808	0.0797029	0.0254877	0.105575	0.134209	0.00768655	0.0286839	0.0570649	0.0891301	-0.0473372	-0.0464517	0.00530364	-0.0304004	-0.0379732	-0.0280045	-0.00283173	0.101844	0.222834	0.0895299	-0.112914	-0.0563716	-0.0987543	0.261506	0.135145	-0.143057	1
Females	Validation	Smoking status	Years smoking regularly	Cigarettes / week	Alcohol drinks / week	Days of drinking alcohol / week	Red meat times / week	Processed meat times / week	Fruit portions / week	Cooked vegetables portions / week	Raw vegetables portions / week	Brown bread slices / week	Breakfast cereal bowls / week	Walking sessions in last week	Walking hours in last week	Moderate exercise sessions in last week	Moderate exercise hours in last week	Vigorous exercise sessions in last week	Vigorous exercise hours in last week	Sleeping hours / week	Sitting hours / week	Watching TV or using computer hours / week	Standing hours / week	BMI	Number of supplements taken	Number of medicines taken	Number of children born	Age when had first child	Age when had last child	Months breastfeeding	MHT use	Years used MHT	Years used hormonal contraceptives	Menopausal status
	Smoking status	1	0.81699	0.70976	0.213633	0.142595	-0.0469542	0.045932	-0.14418	-0.054145	-0.0178697	-0.0545629	-0.163545	0.0184674	0.0303844	0.0278927	0.0218215	0.00300071	0.00406714	-0.0216202	0.0379178	0.0762036	0.00305951	0.040716	-0.0369172	-0.00057669	-0.0734336	-0.0662535	-0.0750217	-0.0910736	0.0568953	0.00830298	0.0985254	-0.0398787
	Years smoking regularly	0.81699	1	0.726804	0.167614	0.104361	-0.0217066	0.0487184	-0.10977	-0.0363996	-0.0152471	-0.025513	-0.118834	0.00525463	0.0137829	0.0252962	0.0333711	-0.024723	-0.0231572	-0.00359683	0.0316035	0.0623226	-0.0182556	0.043861	-0.0299224	0.0644751	-0.0354277	-0.104075	-0.0927905	-0.106411	0.0703162	0.0446893	0.0426487	0.0498325
	Cigarettes / week	0.70976	0.726804	1	0.176565	0.0955547	-0.0195233	0.0418912	-0.0965512	-0.0279429	-0.00915237	-0.0294075	-0.119592	0.00526695	0.00671815	0.0150065	0.0115738	-0.00847882	-0.00569044	-0.00512576	0.049626	0.0803875	-0.00574006	0.0963775	-0.0240829	0.0397553	-0.053045	-0.0769151	-0.0799174	-0.0860871	0.060617	0.0216795	0.0853648	-0.0110986
	Alcohol drinks / week	0.213633	0.167614	0.176565	1	0.813119	0.0497712	0.0522778	-0.082709	0.0126044	0.0284988	-0.0109285	-0.103731	0.0574908	0.0458497	0.0396789	0.0164692	0.0951098	0.0857589	0.0313729	0.0174544	0.0361787	0.0114615	-0.110411	0.0117465	-0.0771214	-0.0994804	0.0704417	-0.00725487	-0.0254751	0.0392615	0.0249983	0.139164	-0.0275321
	Days of drinking alcohol / week	0.142595	0.104361	0.0955547	0.813119	1	0.0579293	0.0337963	-0.0488206	0.0231521	0.0275073	0.0104072	-0.0371447	0.0500861	0.0407537	0.0341062	0.0202308	0.0959201	0.0847153	0.0282562	0.00081408	0.00722396	0.00906237	-0.163345	0.0270678	-0.0695689	-0.0825864	0.0889703	0.00695421	-0.0117562	0.0721798	0.0574008	0.116124	0.0233573
	Red meat times / week	-0.0469542	-0.0217066	-0.0195233	0.0497712	0.0579293	1	0.21691	-0.0341783	0.103492	0.0049509	0.0441994	0.038421	-0.00559566	-0.0107667	0.0328844	0.05156	-0.0524091	-0.0522701	0.0504806	0.00415378	0.00048175	0.0169599	0.0497942	-0.0452109	0.0423483	0.074109	-0.0123039	0.0118754	0.0191624	0.0248298	0.0279942	0.0204477	0.0345756
	Processed meat times / week	0.045932	0.0487184	0.0418912	0.0522778	0.0337963	0.21691	1	-0.0777836	-0.00757113	0.0044285	0.0666255	-0.0383668	-0.0196124	-0.0143839	0.0216139	0.021578	-0.050009	-0.0467228	0.0303567	0.0356603	0.0488167	-0.00603011	0.106496	-0.035365	0.0546061	0.0236895	-0.0120701	0.00275755	-0.031532	-0.00243412	0.00227974	0.0482984	-0.0297395
	Fruit portions / week	-0.14418	-0.10977	-0.0965512	-0.082709	-0.0488206	-0.0341783	-0.0777836	1	0.207375	0.220077	0.0768713	0.109126	0.0721246	0.0673056	0.0565177	0.0322833	0.11664	0.101931	-0.00265015	-0.0362882	-0.0548418	0.0180433	-0.0419537	0.0809743	0.0293486	-0.00415912	0.018779	0.011723	0.0300538	0.0212877	0.0242389	-0.0607382	0.0921642
	Cooked vegetables portions / week	-0.054145	-0.0363996	-0.0279429	0.0126044	0.0231521	0.103492	-0.00757113	0.207375	1	0.414889	0.0821889	0.0819519	0.0341301	0.0385548	0.0545053	0.0718031	0.0342147	0.0252434	0.0182789	-0.0463143	-0.0279874	0.0385718	0.0232527	0.0321167	0.0606494	0.0335917	-0.0562791	-0.0444307	0.00753031	0.0521639	0.0477561	-0.017571	0.0851315
	Raw vegetables portions / week	-0.0178697	-0.0152471	-0.00915237	0.0284988	0.0275073	0.0049509	0.0044285	0.220077	0.414889	1	0.0159526	0.0109781	0.0534717	0.0543817	0.0533197	0.0357685	0.0944574	0.076894	-0.018144	-0.0615259	-0.0251635	0.0442926	0.0190954	0.0481074	0.01816	0.0162098	-0.0335477	-0.0310887	0.0138178	0.0152705	0.0130658	-0.00426704	0.0304985
	Brown bread slices / week	-0.0545629	-0.025513	-0.0294075	-0.0109285	0.0104072	0.0441994	0.0666255	0.0768713	0.0821889	0.0159526	1	0.100232	0.0273524	0.0121433	0.0423734	0.056242	-0.0154613	-0.0101978	0.0387984	-0.00113636	-0.0314313	0.00698565	0.0166038	-0.00506254	0.0808652	0.0345329	-0.00511396	0.0219079	0.0158174	0.0313478	0.0404295	-0.0479184	0.104413
	Breakfast cereal bowls / week	-0.163545	-0.118834	-0.119592	-0.103731	-0.0371447	0.038421	-0.0383668	0.109126	0.0819519	0.0109781	0.100232	1	0.0120304	0.0174358	0.0168117	0.030826	0.0209675	0.0177694	0.0469942	-0.0315301	-0.0560087	-0.00140517	-0.0662893	0.0393075	0.0786855	0.0455862	-0.00312395	0.0104594	0.0254993	0.0686486	0.0797131	-0.0347061	0.118144
	Walking sessions in last week	0.0184674	0.00525463	0.00526695	0.0574908	0.0500861	-0.00559566	-0.0196124	0.0721246	0.0341301	0.0534717	0.0273524	0.0120304	1	0.396804	0.372883	0.0980619	0.245841	0.160567	-0.0314917	-0.063632	-0.0408373	0.0696042	-0.0873815	0.0331541	-0.0531162	-0.0446217	0.014452	-0.00325516	-0.00303032	-6.38e-05	0.00063125	0.00655284	0.00856403
	Walking hours in last week	0.0303844	0.0137829	0.00671815	0.0458497	0.0407537	-0.0107667	-0.0143839	0.0673056	0.0385548	0.0543817	0.0121433	0.0174358	0.396804	1	0.188221	0.216111	0.168918	0.208279	-0.031329	-0.0966313	-0.0598032	0.111176	-0.080118	0.037286	-0.0433765	-0.0282865	-0.0259834	-0.0391631	-0.017794	0.0193303	0.0178665	0.00711487	0.0377457
	Moderate exercise sessions in last week	0.0278927	0.0252962	0.0150065	0.0396789	0.0341062	0.0328844	0.0216139	0.0565177	0.0545053	0.0533197	0.0423734	0.0168117	0.372883	0.188221	1	0.391888	0.165674	0.103059	-0.015061	-0.119128	-0.0892012	0.126481	-0.0361938	0.0268226	0.00287507	0.0371417	-0.0339462	-0.0097676	0.019702	0.0234567	0.0251944	-0.0124041	0.0471221
	Moderate exercise hours in last week	0.0218215	0.0333711	0.0115738	0.0164692	0.0202308	0.05156	0.021578	0.0322833	0.0718031	0.0357685	0.056242	0.030826	0.0980619	0.216111	0.391888	1	0.0465162	0.0918477	-0.00723081	-0.132191	-0.0946247	0.193389	-0.0442699	0.0309588	0.0305172	0.0545312	-0.0693139	-0.0332658	0.00151056	0.0416698	0.057068	-0.0228543	0.0892779
	Vigorous exercise sessions in last week	0.00300071	-0.024723	-0.00847882	0.0951098	0.0959201	-0.0524091	-0.050009	0.11664	0.0342147	0.0944574	-0.0154613	0.0209675	0.245841	0.168918	0.165674	0.0465162	1	0.675095	-0.0394075	-0.079737	-0.0446848	0.0696322	-0.108514	0.0742	-0.121698	-0.0427936	0.0367931	-0.00098697	0.0449082	-0.00192512	-0.0192216	0.0466633	-0.0400985
	Vigorous exercise hours in last week	0.00406714	-0.0231572	-0.00569044	0.0857589	0.0847153	-0.0522701	-0.0467228	0.101931	0.0252434	0.076894	-0.0101978	0.0177694	0.160567	0.208279	0.103059	0.0918477	0.675095	1	-0.0381771	-0.0693335	-0.035364	0.0641522	-0.111349	0.0724533	-0.112935	-0.0457608	0.032997	-0.00692521	0.0310818	-0.00559776	-0.016528	0.0565845	-0.0408329
	Sleeping hours / week	-0.0216202	-0.00359683	-0.00512576	0.0313729	0.0282562	0.0504806	0.0303567	-0.00265015	0.0182789	-0.018144	0.0387984	0.0469942	-0.0314917	-0.031329	-0.015061	-0.00723081	-0.0394075	-0.0381771	1	-0.0054854	-0.0301107	-0.0560861	0.00726801	-0.0121167	0.0346102	0.0129324	-0.00228481	-0.0046332	0.00840049	0.00950934	0.0168298	0.00375983	0.00107919
	Sitting hours / week	0.0379178	0.0316035	0.049626	0.0174544	0.00081408	0.00415378	0.0356603	-0.0362882	-0.0463143	-0.0615259	-0.00113636	-0.0315301	-0.063632	-0.0966313	-0.119128	-0.132191	-0.079737	-0.0693335	-0.0054854	1	0.48687	-0.279979	0.0899854	-0.0321541	0.0131295	-0.0807017	0.0416068	0.00422048	-0.0261923	-0.0397681	-0.033067	0.046655	-0.0383849
	Watching TV or using computer hours / week	0.0762036	0.0623226	0.0803875	0.0361787	0.00722396	0.00048175	0.0488167	-0.0548418	-0.0279874	-0.0251635	-0.0314313	-0.0560087	-0.0408373	-0.0598032	-0.0892012	-0.0946247	-0.0446848	-0.035364	-0.0301107	0.48687	1	-0.261863	0.129401	-0.0127887	0.0207369	-0.0815992	-0.0306628	-0.0721566	-0.0749559	0.00740762	-0.00486684	0.0855348	-0.0379975
	Standing hours / week	0.00305951	-0.0182556	-0.00574006	0.0114615	0.00906237	0.0169599	-0.00603011	0.0180433	0.0385718	0.0442926	0.00698565	-0.00140517	0.0696042	0.111176	0.126481	0.193389	0.0696322	0.0641522	-0.0560861	-0.279979	-0.261863	1	-0.0775657	0.0236058	-0.0993479	0.0429552	-0.0038609	0.00422748	0.0613759	0.00224664	-0.0130269	0.02864	-0.0363566
	BMI	0.040716	0.043861	0.0963775	-0.110411	-0.163345	0.0497942	0.106496	-0.0419537	0.0232527	0.0190954	0.0166038	-0.0662893	-0.0873815	-0.080118	-0.0361938	-0.0442699	-0.108514	-0.111349	0.00726801	0.0899854	0.129401	-0.0775657	1	-0.00932892	0.188657	0.0680482	-0.139048	-0.0822985	-0.0455009	0.00661216	-0.0142928	-0.00259355	-0.00932387
	Number of supplements taken	-0.0369172	-0.0299224	-0.0240829	0.0117465	0.0270678	-0.0452109	-0.035365	0.0809743	0.0321167	0.0481074	-0.00506254	0.0393075	0.0331541	0.037286	0.0268226	0.0309588	0.0742	0.0724533	-0.0121167	-0.0321541	-0.0127887	0.0236058	-0.00932892	1	0.13479	-0.0300183	-0.0103991	-0.0206689	-0.0147909	0.151564	0.10735	0.005328	0.0905535
	Number of medicines taken	-0.00057669	0.0644751	0.0397553	-0.0771214	-0.0695689	0.0423483	0.0546061	0.0293486	0.0606494	0.01816	0.0808652	0.0786855	-0.0531162	-0.0433765	0.00287507	0.0305172	-0.121698	-0.112935	0.0346102	0.0131295	0.0207369	-0.0993479	0.188657	0.13479	1	0.0961455	-0.127712	-0.0451867	-0.0811049	0.169155	0.176422	-0.105386	0.209504
	Number of children born	-0.0734336	-0.0354277	-0.053045	-0.0994804	-0.0825864	0.074109	0.0236895	-0.00415912	0.0335917	0.0162098	0.0345329	0.0455862	-0.0446217	-0.0282865	0.0371417	0.0545312	-0.0427936	-0.0457608	0.0129324	-0.0807017	-0.0815992	0.0429552	0.0680482	-0.0300183	0.0961455	1	-0.349574	0.304326	0.463101	-0.00755533	0.0129639	-0.111975	0.0807696
	Age when had first child	-0.0662535	-0.104075	-0.0769151	0.0704417	0.0889703	-0.0123039	-0.0120701	0.018779	-0.0562791	-0.0335477	-0.00511396	-0.00312395	0.014452	-0.0259834	-0.0339462	-0.0693139	0.0367931	0.032997	-0.00228481	0.0416068	-0.0306628	-0.0038609	-0.139048	-0.0103991	-0.127712	-0.349574	1	0.605592	0.0536796	-0.155925	-0.106381	0.0593041	-0.112651
	Age when had last child	-0.0750217	-0.0927905	-0.0799174	-0.00725487	0.00695421	0.0118754	0.00275755	0.011723	-0.0444307	-0.0310887	0.0219079	0.0104594	-0.00325516	-0.0391631	-0.0097676	-0.0332658	-0.00098697	-0.00692521	-0.0046332	0.00422048	-0.0721566	0.00422748	-0.0822985	-0.0206689	-0.0451867	0.304326	0.605592	1	0.311716	-0.168325	-0.110238	-0.029109	-0.0585872
	Months breastfeeding	-0.0910736	-0.106411	-0.0860871	-0.0254751	-0.0117562	0.0191624	-0.031532	0.0300538	0.00753031	0.0138178	0.0158174	0.0254993	-0.00303032	-0.017794	0.019702	0.00151056	0.0449082	0.0310818	0.00840049	-0.0261923	-0.0749559	0.0613759	-0.0455009	-0.0147909	-0.0811049	0.463101	0.0536796	0.311716	1	-0.153663	-0.101566	-0.0365069	-0.0926408
	MHT use	0.0568953	0.0703162	0.060617	0.0392615	0.0721798	0.0248298	-0.00243412	0.0212877	0.0521639	0.0152705	0.0313478	0.0686486	-6.38e-05	0.0193303	0.0234567	0.0416698	-0.00192512	-0.00559776	0.00950934	-0.0397681	0.00740762	0.00224664	0.00661216	0.151564	0.169155	-0.00755533	-0.155925	-0.168325	-0.153663	1	0.65526	0.0558656	0.261059
	Years used MHT	0.00830298	0.0446893	0.0216795	0.0249983	0.0574008	0.0279942	0.00227974	0.0242389	0.0477561	0.0130658	0.0404295	0.0797131	0.00063125	0.0178665	0.0251944	0.057068	-0.0192216	-0.016528	0.0168298	-0.033067	-0.00486684	-0.0130269	-0.0142928	0.10735	0.176422	0.0129639	-0.106381	-0.110238	-0.101566	0.65526	1	0.0285276	0.136271
	Years used hormonal contraceptives	0.0985254	0.0426487	0.0853648	0.139164	0.116124	0.0204477	0.0482984	-0.0607382	-0.017571	-0.00426704	-0.0479184	-0.0347061	0.00655284	0.00711487	-0.0124041	-0.0228543	0.0466633	0.0565845	0.00375983	0.046655	0.0855348	0.02864	-0.00259355	0.005328	-0.105386	-0.111975	0.0593041	-0.029109	-0.0365069	0.0558656	0.0285276	1	-0.142237
	Menopausal status	-0.0398787	0.0498325	-0.0110986	-0.0275321	0.0233573	0.0345756	-0.0297395	0.0921642	0.0851315	0.0304985	0.104413	0.118144	0.00856403	0.0377457	0.0471221	0.0892779	-0.0400985	-0.0408329	0.00107919	-0.0383849	-0.0379975	-0.0363566	-0.00932387	0.0905535	0.209504	0.0807696	-0.112651	-0.0585872	-0.0926408	0.261059	0.136271	-0.142237	1
Males	Discovery	Smoking status	Years smoking regularly	Cigarettes / week	Alcohol drinks / week	Days of drinking alcohol / week	Red meat times / week	Processed meat times / week	Fruit portions / week	Cooked vegetables portions / week	Raw vegetables portions / week	Brown bread slices / week	Breakfast cereal bowls / week	Walking sessions in last week	Walking hours in last week	Moderate exercise sessions in last week	Moderate exercise hours in last week	Vigorous exercise sessions in last week	Vigorous exercise hours in last week	Sleeping hours / week	Sitting hours / week	Watching TV or using computer hours / week	Standing hours / week	BMI	Number of supplements taken	Number of medicines taken	Enlarged prostate	Ability to get erection	Leaking urine / week
	Smoking status	1	0.85495	0.662684	0.225192	0.137044	0.0439307	0.0951216	-0.119583	-0.0320954	-0.0165144	-0.033019	-0.182758	0.0190142	0.0242657	0.0379715	0.0321012	-0.00166265	-0.0280069	0.0247027	-0.0233426	0.0121679	0.0241886	0.0405343	-0.0523971	0.0845559	-0.0519269	0.0872037	0.0252258
	Years smoking regularly	0.85495	1	0.632691	0.179249	0.116085	0.0501116	0.0831381	-0.0935945	-0.0123589	-0.0148888	-0.0204512	-0.129777	0.00193776	0.0114262	0.0255602	0.0275288	-0.0264296	-0.0501622	0.0661483	-0.0286425	-0.00134782	0.00030379	0.0410406	-0.0480581	0.158526	0.0150562	0.166428	0.0521459
	Cigarettes / week	0.662684	0.632691	1	0.194493	0.104893	0.0541118	0.0868069	-0.0717429	-0.00243932	-0.0119439	-0.0159874	-0.127703	0.00233654	0.00635354	0.0179078	0.018673	-0.0104613	-0.0304999	0.0305451	-0.00633163	0.0238761	0.0121998	0.133925	-0.0161029	0.140958	-0.0109042	0.0960551	0.0383654
	Alcohol drinks / week	0.225192	0.179249	0.194493	1	0.693335	0.125527	0.116284	-0.102028	-0.00359623	0.00471119	-0.0455244	-0.160033	0.0642397	0.0438677	0.0592741	0.0498574	0.0483208	0.0271973	0.0507773	-0.0144656	-0.0173057	0.0534162	0.0295412	-0.0245713	-0.0172074	-0.123662	-0.062979	-0.0527182
	Days of drinking alcohol / week	0.137044	0.116085	0.104893	0.693335	1	0.100413	0.0720284	-0.0656869	0.0120439	0.0228282	-0.0211962	-0.0531155	0.0474923	0.0370559	0.0542522	0.0570212	0.0473842	0.0316724	0.0503144	-0.0133462	-0.0250724	0.0369809	-0.0591901	0.00281698	-0.00231916	-0.0174213	-0.0478073	-0.0466518
	Red meat times / week	0.0439307	0.0501116	0.0541118	0.125527	0.100413	1	0.250311	-0.0254746	0.0596878	-0.00269582	0.0237036	-0.018981	0.0390119	0.0288519	0.0763221	0.0760962	0.016628	-0.00772235	0.0565214	-0.020069	-0.0336469	0.0565188	0.0548302	-0.0464621	0.0257532	0.0146317	0.0384184	0.0206954
	Processed meat times / week	0.0951216	0.0831381	0.0868069	0.116284	0.0720284	0.250311	1	-0.0597748	-0.0187518	0.0104414	0.0378489	-0.0738476	0.0234932	0.0196194	0.0418236	0.0512125	0.00085132	-0.0111123	0.0193294	0.0163754	0.029912	0.0379686	0.0852179	-0.0484453	0.0124058	-0.0286605	0.0196435	0.0383743
	Fruit portions / week	-0.119583	-0.0935945	-0.0717429	-0.102028	-0.0656869	-0.0254746	-0.0597748	1	0.245244	0.241178	0.103014	0.115863	0.0497012	0.0510066	0.0280731	0.0303217	0.0773721	0.0850165	-0.0072258	-0.0266805	-0.0423939	0.0202539	-0.0112006	0.0808995	0.0238927	0.0557733	0.00768646	0.0264755
	Cooked vegetables portions / week	-0.0320954	-0.0123589	-0.00243932	-0.00359623	0.0120439	0.0596878	-0.0187518	0.245244	1	0.443161	0.0719388	0.0601034	0.0291546	0.0434025	0.0269733	0.0544083	0.0135561	0.0215699	0.0501368	-0.0302458	-0.0231781	0.0237325	0.00214475	0.0337428	0.0626673	0.0444266	0.0431572	0.00627696
	Raw vegetables portions / week	-0.0165144	-0.0148888	-0.0119439	0.00471119	0.0228282	-0.00269582	0.0104414	0.241178	0.443161	1	0.0441029	0.02994	0.0456134	0.053588	0.038373	0.037705	0.0531521	0.0499311	0.013433	-0.0500278	-0.0387599	0.0455114	0.0224474	0.0413829	0.019792	0.00702938	0.00930658	0.00582739
	Brown bread slices / week	-0.033019	-0.0204512	-0.0159874	-0.0455244	-0.0211962	0.0237036	0.0378489	0.103014	0.0719388	0.0441029	1	0.138488	0.0510505	0.0408104	0.0635645	0.0884858	0.0407256	0.038973	0.0325423	-0.018857	-0.0402307	0.0510979	-0.0428665	0.0245153	0.0273827	0.0765619	0.0262691	0.0215603
	Breakfast cereal bowls / week	-0.182758	-0.129777	-0.127703	-0.160033	-0.0531155	-0.018981	-0.0738476	0.115863	0.0601034	0.02994	0.138488	1	-0.0008115	0.0115635	0.0202366	0.0409397	0.0264347	0.0344853	0.0569471	-0.0044761	-0.0223098	-0.0125561	-0.101319	0.0652493	0.0502598	0.164252	0.0642189	0.056304
	Walking sessions in last week	0.0190142	0.00193776	0.00233654	0.0642397	0.0474923	0.0390119	0.0234932	0.0497012	0.0291546	0.0456134	0.0510505	-0.0008115	1	0.42145	0.363355	0.117269	0.313595	0.153722	-0.0292834	-0.0860919	-0.0599885	0.105983	-0.0746619	0.00968649	-0.0363143	-0.0324632	-0.0236713	-0.0152064
	Walking hours in last week	0.0242657	0.0114262	0.00635354	0.0438677	0.0370559	0.0288519	0.0196194	0.0510066	0.0434025	0.053588	0.0408104	0.0115635	0.42145	1	0.208318	0.234759	0.190077	0.241514	0.00210134	-0.115846	-0.0768595	0.14143	-0.0628328	0.0277106	-0.0195817	-0.0081788	-0.0139289	-0.011907
	Moderate exercise sessions in last week	0.0379715	0.0255602	0.0179078	0.0592741	0.0542522	0.0763221	0.0418236	0.0280731	0.0269733	0.038373	0.0635645	0.0202366	0.363355	0.208318	1	0.38027	0.326973	0.163801	0.00947722	-0.12915	-0.110093	0.168028	-0.0569613	0.0116327	-0.016802	0.00364141	-0.00658502	-0.0251026
	Moderate exercise hours in last week	0.0321012	0.0275288	0.018673	0.0498574	0.0570212	0.0760962	0.0512125	0.0303217	0.0544083	0.037705	0.0884858	0.0409397	0.117269	0.234759	0.38027	1	0.110536	0.160913	0.0280736	-0.151764	-0.124364	0.228053	-0.0567525	0.0311643	-0.00490663	0.053607	0.0140118	-0.0105815
	Vigorous exercise sessions in last week	-0.00166265	-0.0264296	-0.0104613	0.0483208	0.0473842	0.016628	0.00085132	0.0773721	0.0135561	0.0531521	0.0407256	0.0264347	0.313595	0.190077	0.326973	0.110536	1	0.558988	-0.0463637	-0.0890216	-0.0684877	0.0973679	-0.074791	0.0417764	-0.0935488	-0.0589622	-0.121377	-0.0521627
	Vigorous exercise hours in last week	-0.0280069	-0.0501622	-0.0304999	0.0271973	0.0316724	-0.00772235	-0.0111123	0.0850165	0.0215699	0.0499311	0.038973	0.0344853	0.153722	0.241514	0.163801	0.160913	0.558988	1	-0.0447986	-0.0720157	-0.0478246	0.0960993	-0.0719598	0.057426	-0.101239	-0.0610233	-0.134019	-0.0533026
	Sleeping hours / week	0.0247027	0.0661483	0.0305451	0.0507773	0.0503144	0.0565214	0.0193294	-0.0072258	0.0501368	0.013433	0.0325423	0.0569471	-0.0292834	0.00210134	0.00947722	0.0280736	-0.0463637	-0.0447986	1	-0.0877445	-0.0785506	-0.0418392	-0.0188164	-0.00641249	0.116999	0.0712168	0.131267	0.044717
	Sitting hours / week	-0.0233426	-0.0286425	-0.00633163	-0.0144656	-0.0133462	-0.020069	0.0163754	-0.0266805	-0.0302458	-0.0500278	-0.018857	-0.0044761	-0.0860919	-0.115846	-0.12915	-0.151764	-0.0890216	-0.0720157	-0.0877445	1	0.453115	-0.297942	0.0526713	-0.0119673	-0.0104671	-0.00829337	-0.0473071	0.0103218
	Watching TV or using computer hours / week	0.0121679	-0.00134782	0.0238761	-0.0173057	-0.0250724	-0.0336469	0.029912	-0.0423939	-0.0231781	-0.0387599	-0.0402307	-0.0223098	-0.0599885	-0.0768595	-0.110093	-0.124364	-0.0684877	-0.0478246	-0.0785506	0.453115	1	-0.268017	0.103219	-0.00136236	0.0121326	-0.0462051	-0.056296	-0.0026342
	Standing hours / week	0.0241886	0.00030379	0.0121998	0.0534162	0.0369809	0.0565188	0.0379686	0.0202539	0.0237325	0.0455114	0.0510979	-0.0125561	0.105983	0.14143	0.168028	0.228053	0.0973679	0.0960993	-0.0418392	-0.297942	-0.268017	1	-0.0487404	0.0102516	-0.102075	-0.0644148	-0.097187	-0.0667563
	BMI	0.0405343	0.0410406	0.133925	0.0295412	-0.0591901	0.0548302	0.0852179	-0.0112006	0.00214475	0.0224474	-0.0428665	-0.101319	-0.0746619	-0.0628328	-0.0569613	-0.0567525	-0.074791	-0.0719598	-0.0188164	0.0526713	0.103219	-0.0487404	1	0.00801794	0.165672	-0.0959091	0.017335	0.0355218
	Number of supplements taken	-0.0523971	-0.0480581	-0.0161029	-0.0245713	0.00281698	-0.0464621	-0.0484453	0.0808995	0.0337428	0.0413829	0.0245153	0.0652493	0.00968649	0.0277106	0.0116327	0.0311643	0.0417764	0.057426	-0.00641249	-0.0119673	-0.00136236	0.0102516	0.00801794	1	0.103616	0.0873425	-0.0265263	0.0537256
	Number of medicines taken	0.0845559	0.158526	0.140958	-0.0172074	-0.00231916	0.0257532	0.0124058	0.0238927	0.0626673	0.019792	0.0273827	0.0502598	-0.0363143	-0.0195817	-0.016802	-0.00490663	-0.0935488	-0.101239	0.116999	-0.0104671	0.0121326	-0.102075	0.165672	0.103616	1	0.177268	0.306032	0.174532
	Enlarged prostate	-0.0519269	0.0150562	-0.0109042	-0.123662	-0.0174213	0.0146317	-0.0286605	0.0557733	0.0444266	0.00702938	0.0765619	0.164252	-0.0324632	-0.0081788	0.00364141	0.053607	-0.0589622	-0.0610233	0.0712168	-0.00829337	-0.0462051	-0.0644148	-0.0959091	0.0873425	0.177268	1	0.249441	0.338924
	Ability to get erection	0.0872037	0.166428	0.0960551	-0.062979	-0.0478073	0.0384184	0.0196435	0.00768646	0.0431572	0.00930658	0.0262691	0.0642189	-0.0236713	-0.0139289	-0.00658502	0.0140118	-0.121377	-0.134019	0.131267	-0.0473071	-0.056296	-0.097187	0.017335	-0.0265263	0.306032	0.249441	1	0.254774
	Leaking urine / week	0.0252258	0.0521459	0.0383654	-0.0527182	-0.0466518	0.0206954	0.0383743	0.0264755	0.00627696	0.00582739	0.0215603	0.056304	-0.0152064	-0.011907	-0.0251026	-0.0105815	-0.0521627	-0.0533026	0.044717	0.0103218	-0.0026342	-0.0667563	0.0355218	0.0537256	0.174532	0.338924	0.254774	1
Males	Validation	Smoking status	Years smoking regularly	Cigarettes / week	Alcohol drinks / week	Days of drinking alcohol / week	Red meat times / week	Processed meat times / week	Fruit portions / week	Cooked vegetables portions / week	Raw vegetables portions / week	Brown bread slices / week	Breakfast cereal bowls / week	Walking sessions in last week	Walking hours in last week	Moderate exercise sessions in last week	Moderate exercise hours in last week	Vigorous exercise sessions in last week	Vigorous exercise hours in last week	Sleeping hours / week	Sitting hours / week	Watching TV or using computer hours / week	Standing hours / week	BMI	Number of supplements taken	Number of medicines taken	Enlarged prostate	Ability to get erection	Leaking urine / week
	Smoking status	1	0.857041	0.661466	0.217117	0.134577	0.0450334	0.0917032	-0.113239	-0.0201597	-0.0142917	-0.024896	-0.172138	0.0319742	0.0232393	0.0396294	0.0250804	0.0009519	-0.0215791	0.0215264	-0.0187136	0.00888086	0.0358606	0.0458844	-0.0466298	0.0877106	-0.0333922	0.0991671	0.0338077
	Years smoking regularly	0.857041	1	0.631444	0.180637	0.117622	0.0517238	0.0843097	-0.0961685	-0.00342948	-0.0148893	-0.0155084	-0.127037	0.0158231	0.0128092	0.0320068	0.0218596	-0.0234586	-0.0468112	0.057543	-0.0204373	-0.00195116	0.00608071	0.0459079	-0.0465423	0.158555	0.0234429	0.174985	0.0619371
	Cigarettes / week	0.661466	0.631444	1	0.185453	0.0959067	0.0541348	0.0770985	-0.0638793	0.00140486	-0.00926397	-0.0124729	-0.128184	0.00775703	0.00583846	0.0185197	0.013562	-0.0116745	-0.0286276	0.0226288	-0.00794161	0.0155818	0.0190438	0.13863	-0.0138001	0.141614	0.00511394	0.101762	0.0340094
	Alcohol drinks / week	0.217117	0.180637	0.185453	1	0.691116	0.129044	0.110804	-0.104267	0.00882683	0.00873984	-0.0320183	-0.155728	0.0584706	0.0341741	0.0693644	0.0496135	0.0401437	0.0173401	0.0498552	-0.00867714	-0.0138956	0.0569314	0.0430695	-0.0147309	-0.0111792	-0.119982	-0.0497165	-0.0474436
	Days of drinking alcohol / week	0.134577	0.117622	0.0959067	0.691116	1	0.108453	0.0705012	-0.0645644	0.0242514	0.0276648	-0.00901467	-0.0498186	0.0468305	0.0346404	0.0631243	0.0667618	0.042242	0.0207867	0.0572022	-0.011098	-0.0284801	0.0367982	-0.0454465	0.0146073	-0.00760189	-0.0280916	-0.0398264	-0.044968
	Red meat times / week	0.0450334	0.0517238	0.0541348	0.129044	0.108453	1	0.254931	-0.039266	0.0772679	0.0140927	0.0284465	-0.00237898	0.0367596	0.0323525	0.0771861	0.0811694	0.0192259	-0.0113982	0.0547703	-0.00540913	-0.0267817	0.0547065	0.0550192	-0.0454086	0.0257918	0.0113059	0.027749	0.00534949
	Processed meat times / week	0.0917032	0.0843097	0.0770985	0.110804	0.0705012	0.254931	1	-0.0639957	-0.0204064	0.0129392	0.041664	-0.0633982	0.0245371	0.0138158	0.0478983	0.0522268	0.00768887	-0.00154847	0.0252126	0.0110522	0.0296649	0.0373391	0.089685	-0.0396773	0.0277622	-0.0144246	0.0306106	0.0278542
	Fruit portions / week	-0.113239	-0.0961685	-0.0638793	-0.104267	-0.0645644	-0.039266	-0.0639957	1	0.226271	0.235876	0.0962275	0.108088	0.0458728	0.0590914	0.0373651	0.029215	0.0766625	0.0826801	-0.00832146	-0.0230288	-0.0424592	0.0204797	-0.0256537	0.0734668	0.0272851	0.0462327	0.00267724	0.0154726
	Cooked vegetables portions / week	-0.0201597	-0.00342948	0.00140486	0.00882683	0.0242514	0.0772679	-0.0204064	0.226271	1	0.444102	0.0724299	0.059235	0.0309587	0.053063	0.0353053	0.0524965	0.0183424	0.0219987	0.0385098	-0.0299354	-0.0220227	0.0287629	-0.00989418	0.036641	0.0622158	0.0461002	0.0442605	0.0136183
	Raw vegetables portions / week	-0.0142917	-0.0148893	-0.00926397	0.00873984	0.0276648	0.0140927	0.0129392	0.235876	0.444102	1	0.0539627	0.0324376	0.0563878	0.0586325	0.0490884	0.0445673	0.0678495	0.0605605	0.0049436	-0.0586803	-0.0423363	0.0373259	0.0090245	0.0444836	0.0257946	0.00176558	0.00734848	0.00783477
	Brown bread slices / week	-0.024896	-0.0155084	-0.0124729	-0.0320183	-0.00901467	0.0284465	0.041664	0.0962275	0.0724299	0.0539627	1	0.127097	0.0468763	0.0436196	0.0552365	0.0743769	0.0405444	0.0432132	0.0315958	-0.030172	-0.0431211	0.0502786	-0.0459323	0.023921	0.0301429	0.0778721	0.033224	0.0189285
	Breakfast cereal bowls / week	-0.172138	-0.127037	-0.128184	-0.155728	-0.0498186	-0.00237898	-0.0633982	0.108088	0.059235	0.0324376	0.127097	1	-0.00039266	0.0183842	0.0151618	0.0500993	0.0258134	0.0425481	0.0550446	-0.0136041	-0.0392157	-0.00887278	-0.111146	0.0728432	0.0516891	0.146823	0.0442746	0.0462949
	Walking sessions in last week	0.0319742	0.0158231	0.00775703	0.0584706	0.0468305	0.0367596	0.0245371	0.0458728	0.0309587	0.0563878	0.0468763	-0.00039266	1	0.407556	0.40077	0.106818	0.319295	0.142966	-0.0208245	-0.0882601	-0.0596071	0.108301	-0.0641916	0.00844092	-0.0383518	-0.0371023	-0.0298953	-0.035297
	Walking hours in last week	0.0232393	0.0128092	0.00583846	0.0341741	0.0346404	0.0323525	0.0138158	0.0590914	0.053063	0.0586325	0.0436196	0.0183842	0.407556	1	0.175412	0.226471	0.179936	0.23726	-0.0039567	-0.11657	-0.0764658	0.139665	-0.0502758	0.0184225	-0.019154	-0.0144194	-0.0144082	-0.0326391
	Moderate exercise sessions in last week	0.0396294	0.0320068	0.0185197	0.0693644	0.0631243	0.0771861	0.0478983	0.0373651	0.0353053	0.0490884	0.0552365	0.0151618	0.40077	0.175412	1	0.363596	0.330557	0.135382	0.0131437	-0.137108	-0.112191	0.149761	-0.0451182	0.00460575	-0.0112175	-0.00658439	0.00040183	-0.0154992
	Moderate exercise hours in last week	0.0250804	0.0218596	0.013562	0.0496135	0.0667618	0.0811694	0.0522268	0.029215	0.0524965	0.0445673	0.0743769	0.0500993	0.106818	0.226471	0.363596	1	0.105472	0.165682	0.033953	-0.156302	-0.123753	0.224728	-0.0490685	0.0261995	-0.00054555	0.0346526	0.0137159	-0.0193742
	Vigorous exercise sessions in last week	0.0009519	-0.0234586	-0.0116745	0.0401437	0.042242	0.0192259	0.00768887	0.0766625	0.0183424	0.0678495	0.0405444	0.0258134	0.319295	0.179936	0.330557	0.105472	1	0.532529	-0.0365291	-0.0886664	-0.0674765	0.101932	-0.0619625	0.0391815	-0.0884062	-0.081964	-0.122371	-0.0657582
	Vigorous exercise hours in last week	-0.0215791	-0.0468112	-0.0286276	0.0173401	0.0207867	-0.0113982	-0.00154847	0.0826801	0.0219987	0.0605605	0.0432132	0.0425481	0.142966	0.23726	0.135382	0.165682	0.532529	1	-0.0352309	-0.0762973	-0.0433896	0.0948869	-0.0669478	0.0527418	-0.102423	-0.063448	-0.13804	-0.0786031
	Sleeping hours / week	0.0215264	0.057543	0.0226288	0.0498552	0.0572022	0.0547703	0.0252126	-0.00832146	0.0385098	0.0049436	0.0315958	0.0550446	-0.0208245	-0.0039567	0.0131437	0.033953	-0.0365291	-0.0352309	1	-0.0873399	-0.0791392	-0.0460513	-0.0241575	-0.00599965	0.113104	0.0779093	0.135984	0.0543612
	Sitting hours / week	-0.0187136	-0.0204373	-0.00794161	-0.00867714	-0.011098	-0.00540913	0.0110522	-0.0230288	-0.0299354	-0.0586803	-0.030172	-0.0136041	-0.0882601	-0.11657	-0.137108	-0.156302	-0.0886664	-0.0762973	-0.0873399	1	0.450964	-0.3022	0.0460487	-0.0134423	-0.0167301	-0.0207715	-0.0596926	0.00352703
	Watching TV or using computer hours / week	0.00888086	-0.00195116	0.0155818	-0.0138956	-0.0284801	-0.0267817	0.0296649	-0.0424592	-0.0220227	-0.0423363	-0.0431211	-0.0392157	-0.0596071	-0.0764658	-0.112191	-0.123753	-0.0674765	-0.0433896	-0.0791392	0.450964	1	-0.267697	0.0937828	-0.00171514	-0.00211182	-0.0497186	-0.0702878	-0.0138724
	Standing hours / week	0.0358606	0.00608071	0.0190438	0.0569314	0.0367982	0.0547065	0.0373391	0.0204797	0.0287629	0.0373259	0.0502786	-0.00887278	0.108301	0.139665	0.149761	0.224728	0.101932	0.0948869	-0.0460513	-0.3022	-0.267697	1	-0.0305011	0.00707702	-0.0874328	-0.0407358	-0.0836857	-0.0677128
	BMI	0.0458844	0.0459079	0.13863	0.0430695	-0.0454465	0.0550192	0.089685	-0.0256537	-0.00989418	0.0090245	-0.0459323	-0.111146	-0.0641916	-0.0502758	-0.0451182	-0.0490685	-0.0619625	-0.0669478	-0.0241575	0.0460487	0.0937828	-0.0305011	1	-0.00538221	0.153316	-0.0920186	0.0126455	0.00985821
	Number of supplements taken	-0.0466298	-0.0465423	-0.0138001	-0.0147309	0.0146073	-0.0454086	-0.0396773	0.0734668	0.036641	0.0444836	0.023921	0.0728432	0.00844092	0.0184225	0.00460575	0.0261995	0.0391815	0.0527418	-0.00599965	-0.0134423	-0.00171514	0.00707702	-0.00538221	1	0.110518	0.0892342	-0.0137185	0.0428679
	Number of medicines taken	0.0877106	0.158555	0.141614	-0.0111792	-0.00760189	0.0257918	0.0277622	0.0272851	0.0622158	0.0257946	0.0301429	0.0516891	-0.0383518	-0.019154	-0.0112175	-0.00054555	-0.0884062	-0.102423	0.113104	-0.0167301	-0.00211182	-0.0874328	0.153316	0.110518	1	0.181738	0.304538	0.168897
	Enlarged prostate	-0.0333922	0.0234429	0.00511394	-0.119982	-0.0280916	0.0113059	-0.0144246	0.0462327	0.0461002	0.00176558	0.0778721	0.146823	-0.0371023	-0.0144194	-0.00658439	0.0346526	-0.081964	-0.063448	0.0779093	-0.0207715	-0.0497186	-0.0407358	-0.0920186	0.0892342	0.181738	1	0.25468	0.350656
	Ability to get erection	0.0991671	0.174985	0.101762	-0.0497165	-0.0398264	0.027749	0.0306106	0.00267724	0.0442605	0.00734848	0.033224	0.0442746	-0.0298953	-0.0144082	0.00040183	0.0137159	-0.122371	-0.13804	0.135984	-0.0596926	-0.0702878	-0.0836857	0.0126455	-0.0137185	0.304538	0.25468	1	0.271908
	Leaking urine / week	0.0338077	0.0619371	0.0340094	-0.0474436	-0.044968	0.00534949	0.0278542	0.0154726	0.0136183	0.00783477	0.0189285	0.0462949	-0.035297	-0.0326391	-0.0154992	-0.0193742	-0.0657582	-0.0786031	0.0543612	0.00352703	-0.0138724	-0.0677128	0.00985821	0.0428679	0.168897	0.350656	0.271908	1

## Sheet: Supp Table S5
Supplementary Table S5. Loadings of the original risk variables onto the combined factors (re-scaled to variance=1 for each factor).
Females	Discovery	Factor1 ('smoking')	Factor2 ('alcohol')	Factor3 ('vigorous exercise')	Factor4 ('age given birth')	Factor5 ('MHT')	Factor6 ('parity & breastfeeding')	Factor7 ('standing/ sitting')	Factor8 ('fruit & vegetables')		Validation	Factor1 ('smoking')	Factor2 ('alcohol')	Factor3 ('vigorous exercise')	Factor4 ('age given birth')	Factor5 ('MHT')	Factor6 ('parity & breastfeeding')	Factor7 ('standing/ sitting')	Factor8 ('fruit & vegetables')
	Smoking status	0.576267	0.0847572	0.0152024	-0.0224055	-0.0156306	-0.0368709	0.00285242	-0.0453604		Smoking status	0.576249	0.0821163	0.0132879	-0.0214345	-0.0105062	-0.0345609	-0.00199227	-0.0467805
	Years smoking regularly	0.579906	0.0420205	-0.0208725	-0.0429439	0.0394201	-0.0068346	-0.0027604	0.0176578		Years smoking regularly	0.580683	0.042013	-0.0237049	-0.0409978	0.0399579	-0.00379989	-9.05576e-05	0.0149277
	Cigarettes / week	0.52089	0.0528439	-0.00451964	-0.0303832	0.00652708	-0.0182556	-0.0381856	0.0078244		Cigarettes / week	0.519398	0.0497313	-0.00516751	-0.0323219	0.0113673	-0.0170995	-0.0361325	0.00956634
	Alcohol drinks / week	0.100301	0.676466	0.0310623	0.00933562	0.00188942	-0.0352521	-0.00782114	-0.00116309		Alcohol drinks / week	0.0970231	0.676823	0.0387153	0.0136092	-0.00370299	-0.0361894	-0.00869353	-0.000840997
	Days of drinking alcohol / week	0.0415494	0.677898	0.033281	0.0303832	0.0470637	-0.0205038	0.0103975	0.0102563		Days of drinking alcohol / week	0.040305	0.678892	0.0360906	0.034023	0.0478805	-0.0236136	0.0103236	0.0112483
	Red meat times / week	-0.0189222	0.0820513	-0.0938442	-0.0164646	0.0206118	0.0788677	0.00570483	0.129737		Red meat times / week	-0.0211121	0.074955	-0.0948197	-0.0144598	0.0126591	0.074912	0.0059768	0.145703
	Processed meat times / week	0.0420126	0.0639857	-0.0924473	-0.0286009	-0.0245624	0.0401083	-0.034505	0.0696795		Processed meat times / week	0.0398417	0.0555399	-0.0880117	-0.0210943	-0.0209262	0.0289515	-0.0396642	0.0778974
	Fruit portions / week	-0.0900458	-0.0658957	0.114799	0.0284312	0.0613202	-0.00134893	0.0248436	0.335709		Fruit portions / week	-0.0934493	-0.0605528	0.114752	0.0297702	0.0511529	-0.0027142	0.0163004	0.330932
	Cooked vegetables portions / week	-0.0363888	0.026979	0.00986104	-0.0378517	0.0390766	0.031655	0.00257638	0.52931		Cooked vegetables portions / week	-0.0409006	0.02777	0.0100069	-0.0406575	0.0354798	0.0325705	0.000181115	0.5231
	Raw vegetables portions / week	-0.00754241	0.024114	0.0794636	-0.0153613	-0.0129683	0.0128598	0.00294443	0.491563		Raw vegetables portions / week	-0.0197885	0.0279291	0.0733295	-0.026538	-0.0101617	0.0147472	-0.00606736	0.472745
	Brown bread slices / week	-0.0305005	-0.008038	-0.0382937	0.00152765	0.0669885	0.0427162	0.0386456	0.190112		Brown bread slices / week	-0.0293849	0.000556991	-0.0344501	0.0148	0.0648454	0.0441511	0.0249034	0.183127
	Breakfast cereal bowls / week	-0.112541	-0.0521276	0.0129837	0.0151916	0.132088	0.0459537	0.0329408	0.127622		Breakfast cereal bowls / week	-0.107149	-0.052198	0.0110732	0.019138	0.126246	0.0398988	0.034593	0.128778
	Walking sessions in last week	0.0186575	0.0386779	0.278164	-0.0077231	-0.024906	-0.0571049	0.187063	0.211576		Walking sessions in last week	0.0223696	0.0292818	0.281096	-0.000255173	-0.0270404	-0.0676742	0.215889	0.220131
	Walking hours in last week	0.0239505	0.0179064	0.248827	-0.0401432	0.00231883	-0.0410975	0.219452	0.188209		Walking hours in last week	0.0235609	0.0224388	0.247302	-0.037	-0.00155009	-0.0555507	0.232914	0.181445
	Moderate exercise sessions in last week	0.0371166	0.0280932	0.17602	-0.0388701	0.0186365	0.0292269	0.294995	0.239173		Moderate exercise sessions in last week	0.037393	0.0213248	0.172661	-0.0327472	-0.000688929	0.0143853	0.319035	0.271642
	Moderate exercise hours in last week	0.0338747	0.0115397	0.0779022	-0.0675559	0.0456896	0.0405579	0.323059	0.21866		Moderate exercise hours in last week	0.0313042	0.0130495	0.0774307	-0.0597955	0.0381494	0.0351037	0.325102	0.224862
	Vigorous exercise sessions in last week	-0.00595454	0.0495014	0.607522	0.00848693	-0.00163177	-0.00737417	0.0233714	0.0318263		Vigorous exercise sessions in last week	-0.0114495	0.0572905	0.60952	0.0114828	-0.00396134	-0.00515699	0.0240883	0.0252299
	Vigorous exercise hours in last week	-0.00952726	0.0422592	0.590265	0.00144278	0.00257648	-0.0103418	0.013894	-0.00518102		Vigorous exercise hours in last week	-0.0104568	0.0503679	0.593854	0.00510345	0.000861161	-0.00904735	0.0127686	-0.00115637
	Sleeping hours / week	-0.0158788	0.0417021	-0.0523457	-0.0052619	0.0322919	0.0187951	-0.0103975	0.0265395		Sleeping hours / week	-0.0140306	0.0341356	-0.0606157	-0.000255173	0.0217012	0.0214422	-0.0116819	0.0226018
	Sitting hours / week	0.0270601	0.00334254	-0.0317197	0.0055165	-0.0392484	-0.0617812	-0.517944	0.0117366		Sitting hours / week	0.0331573	0.00628604	-0.0293646	0.0190529	-0.0436608	-0.0645076	-0.503953	0.025335
	Watching TV or using computer hours / week	0.0578252	0.0128131	-0.00205438	-0.0581355	-0.0215565	-0.0676266	-0.509478	0.0346811		Watching TV or using computer hours / week	0.0589022	0.0148	0.00574168	-0.053161	-0.0223902	-0.0804309	-0.492634	0.0453087
	Standing hours / week	0.000661615	0.0183044	0.0603167	-0.000169739	-0.0321201	0.0327341	0.388113	0.01438		Standing hours / week	-0.00324293	0.0173463	0.0565145	-0.00365748	-0.0322074	0.0349228	0.382968	-0.000840997
	BMI	0.0502827	-0.109349	-0.138794	-0.119156	0.00103059	0.0504501	-0.165716	0.0865971		BMI	0.058836	-0.119196	-0.123528	-0.119421	-0.00938665	0.0548269	-0.17052	0.0907226
	Number of supplements taken	-0.0271924	0.00493422	0.0793814	0.00432833	0.177434	-0.0154678	0.0129739	0.073063		Number of supplements taken	-0.0250831	0.00183011	0.0759542	-0.000510345	0.175332	-0.0183661	0.0103236	0.0780025
	Number of medicines taken	0.0176651	-0.0833246	-0.142821	-0.0762975	0.239527	0.0725726	-0.0607289	0.189266		Number of medicines taken	0.0295835	-0.0828325	-0.139523	-0.0734897	0.239403	0.0804309	-0.0684616	0.191011
	Number of children born	-0.0267954	-0.0486259	-0.0270357	-0.0404826	0.0169189	0.755673	0.0392897	0.0200897		Number of children born	-0.0232961	-0.053312	-0.0269859	-0.0429541	0.0116257	0.754368	0.0386681	0.0203942
	Age when had first child	-0.0482317	0.0485464	0.00854624	0.692958	-0.0698226	-0.253869	0.00101215	-0.0126882		Age when had first child	-0.0470556	0.0541077	0.013616	0.692199	-0.0707013	-0.25794	-0.00380342	-0.0181866
	Age when had last child	-0.0317575	-0.00787884	-0.00509487	0.658501	-0.0623508	0.311424	0.0089253	-0.00824734		Age when had last child	-0.0316351	-0.00381936	-0.00492144	0.659536	-0.0642426	0.30571	0.00543346	-0.00462548
	Months breastfeeding	-0.063912	0.00541173	0.0570297	0.160318	-0.13286	0.460616	0.0236474	-0.0260109		Months breastfeeding	-0.0608215	0.00620647	0.0605337	0.163055	-0.130896	0.459424	0.0281634	-0.0310118
	MHT use	0.0267954	0.0454426	0.00542357	-0.10702	0.636992	-0.029047	0.0146301	0.00528676		MHT use	0.0344809	0.0397055	0.00557763	-0.107258	0.640876	-0.0289515	0.0123158	0.00756897
	Years used MHT	0.008601	0.0346191	0.00361572	-0.0583052	0.601007	0.0027878	0.0150902	0.00274911		Years used MHT	0.0103244	0.031828	-0.00295286	-0.0594552	0.604104	-0.00452367	0.0159381	-0.00262812
	Years used hormonal contraceptives	0.05326	0.121684	0.0557971	0.0112027	-0.00240471	-0.0988319	-0.0610049	-0.0869143		Years used hormonal contraceptives	0.0505632	0.118241	0.0592213	0.0138644	-0.00654482	-0.10133	-0.0580475	-0.0870432
	Menopausal status	-0.00853483	-0.0289686	-0.0652472	-0.0669619	0.279033	0.0546768	0.0496872	0.206818		Menopausal status	-0.00641968	-0.0202904	-0.0559404	-0.0652392	0.273419	0.052746	0.0469994	0.208778
	Variance prior to re-scaling	2.28449	1.57887	1.48087	1.38835	1.35578	1.23652	1.18113	0.89446		Variance prior to re-scaling	2.28306	1.57943	1.48634	1.38221	1.34844	1.22168	1.21941	0.90488
Males	Disovery	Factor1 ('smoking')	Factor2 ('alcohol')	Factor3 ('vigorous exercise')	Factor4 ('urology & health')	Factor5 ('moderate exercise')	Factor6 ('standing/ sitting')	Factor7 ('fruit & vegetables')	Factor8 ('meat & BMI')		Validation	Factor1 ('smoking')	Factor2 ('alcohol')	Factor3 ('vigorous exercise')	Factor4 ('urology & health')	Factor5 ('moderate exercise')	Factor6 ('standing/ sitting')	Factor7 ('fruit & vegetables')	Factor8 ('meat & BMI')
	Smoking status	0.60392	0.0761321	0.000466064	-0.0454369	0.0182956	0.00320245	-0.0269832	-0.00963952		Smoking status	0.603481	0.073607	0.00448897	-0.0362068	0.0173379	0.00695038	-0.0220762	-0.0135453
	Years smoking regularly	0.593516	0.0458927	-0.0254471	0.0704517	0.00474696	0.0148113	-0.00322508	-0.0229512		Years smoking regularly	0.593215	0.0495175	-0.0239086	0.0706568	0.00930563	0.00853904	-0.00465331	-0.0105014
	Cigarettes / week	0.467997	0.0647478	0.0051267	0.0301936	-0.0190868	-0.0218167	0.0168779	0.15515		Cigarettes / week	0.468411	0.0559414	0.000390345	0.0218607	-0.0195908	-0.0151915	0.0189379	0.132409
	Alcohol drinks / week	0.115915	0.681364	0.0194815	-0.0725037	0.0224492	0.00620475	-0.0134378	0.107259		Alcohol drinks / week	0.114469	0.681378	0.00761173	-0.0689002	0.0250762	0.00278015	-0.0110381	0.0966435
	Days of drinking alcohol / week	0.054823	0.677896	0.0228371	0.0170022	0.0206691	0.0140107	0.0130078	-0.0702308		Days of drinking alcohol / week	0.0533346	0.678791	0.0220545	0.0138581	0.0226274	0.0169788	0.0190461	-0.0499198
	Red meat times / week	0.0216091	0.124782	-0.0205068	0.0529609	0.101466	0.0482369	0.0258006	0.493605		Red meat times / week	0.0225339	0.129102	-0.0114176	0.0407936	0.0771878	0.0327661	0.0473989	0.529028
	Processed meat times / week	0.0534224	0.0980111	-0.0221846	0.00723083	0.080105	-0.0162124	-0.0206405	0.536906		Processed meat times / week	0.0527346	0.0928787	-0.00263483	0.0203968	0.0510341	-0.0157873	-0.0198036	0.56525
	Fruit portions / week	-0.0694292	-0.0812905	0.0988988	0.0672271	0.0211635	0.023518	0.415175	-0.111237		Fruit portions / week	-0.066535	-0.0841351	0.101685	0.0572867	0.0296801	0.0241277	0.399752	-0.131344
	Cooked vegetables portions / week	-0.0122718	0.0105838	0	0.0449484	0.0327343	0.0241185	0.626633	0.0234103		Cooked vegetables portions / week	-0.00733351	0.0202531	0.00156138	0.0468443	0.0331085	0.0233334	0.627332	0.0292213
	Raw vegetables portions / week	-0.00860361	0.0136967	0.0398951	-0.0100645	0.024526	0.0361276	0.613948	0.0169839		Raw vegetables portions / week	-0.0080002	0.0166843	0.0496714	-0.00692906	0.0351655	0.0373335	0.619865	0.0147629
	Brown bread slices / week	-0.0242769	-0.032196	0.0398019	0.10944	0.101664	0.0516395	0.123521	-0.0316727		Brown bread slices / week	-0.0212005	-0.0195393	0.0641142	0.114769	0.063866	0.0635463	0.127696	0.0190243
	Breakfast cereal bowls / week	-0.115182	-0.0853818	0.0416661	0.223472	0.0342177	0.0263201	0.0982574	-0.242824		Breakfast cereal bowls / week	-0.114603	-0.0809231	0.0727018	0.211775	0.0134197	0.0455746	0.0998839	-0.168784
	Walking sessions in last week	0.00973742	0.0389554	0.227532	-0.0225719	0.524737	0.0110084	0.0294557	-0.0477386		Walking sessions in last week	0.0168004	0.0349745	0.194685	-0.0317175	0.574207	0.0201561	0.0331143	-0.0633129
	Walking hours in last week	0.0138058	0.0256145	0.202645	-0.00332227	0.4565	0.0786602	0.0554714	-0.0517168		Walking hours in last week	0.0130003	0.0188256	0.187171	-0.0142485	0.433447	0.0968088	0.0702326	-0.054029
	Moderate exercise sessions in last week	0.0185411	0.0415347	0.228744	0.0219856	0.496157	0.149014	0.0105353	0.102363		Moderate exercise sessions in last week	0.0181338	0.0530863	0.2062	0.0302536	0.512985	0.14844	0.0168818	0.146411
	Moderate exercise hours in last week	0.0137391	0.0426909	0.109059	0.0517883	0.379856	0.239483	0.0474087	0.100679		Moderate exercise hours in last week	0.00613348	0.0515695	0.128424	0.0496745	0.318742	0.25766	0.0482646	0.180198
	Vigorous exercise sessions in last week	-0.00800336	0.0332633	0.633474	-0.0486615	0.186121	0.0417319	0.0168779	-0.0018361		Vigorous exercise sessions in last week	-0.00520013	0.0280153	0.627382	-0.0620687	0.234208	0.0382271	0.0232666	0.00578339
	Vigorous exercise hours in last week	-0.0251439	0.0196556	0.607188	-0.0575535	0.0862365	0.0499382	0.0350459	-0.0296836		Vigorous exercise hours in last week	-0.0214005	0.0106173	0.620161	-0.0685098	0.0929584	0.0557023	0.0390662	-0.0255687
	Sleeping hours / week	0.0260109	0.0608345	-0.0629186	0.188881	-0.0099884	0.106782	0.041281	0.0429953		Sleeping hours / week	0.0200005	0.064685	-0.0465487	0.197722	-0.0133218	0.096511	0.0235912	0.0590515
	Sitting hours / week	-0.0184744	-0.00329075	-0.0590969	-0.0204222	-0.0701166	-0.591252	-0.0318208	-0.00290716		Sitting hours / week	-0.0157337	-0.000446103	-0.0536725	-0.0289849	-0.0765021	-0.586513	-0.0320321	0.00517461
	Watching TV or using computer hours / week	0.00693625	-0.017521	-0.0358869	-0.0467072	-0.0437116	-0.581745	-0.0224681	0.0610503		Watching TV or using computer hours / week	0.00473345	-0.0174872	-0.0293735	-0.0588482	-0.0434916	-0.57152	-0.0236994	0.06103
	Standing hours / week	0.00593583	0.0321071	0.0727992	-0.146668	0.177022	0.428028	0.0360134	0.0691597		Standing hours / week	0.0120003	0.033547	0.0806063	-0.130579	0.143699	0.435491	0.0322486	0.0929908
	BMI	0.0552232	-0.0318403	-0.0572327	-0.00977139	-0.103049	-0.115889	0.0456886	0.481823		BMI	0.0618682	-0.0209669	-0.0710428	-0.0401104	-0.076796	-0.107929	0.0226173	0.426753
	Number of supplements taken	-0.0313465	-0.00898287	0.0895775	0.123706	-0.0167133	-0.00180138	0.0870771	-0.0942531		Number of supplements taken	-0.0295341	0.00392571	0.0930973	0.130481	-0.0200806	-0.00148937	0.0889541	-0.105166
	Number of medicines taken	0.0966406	-0.0267707	-0.0833322	0.402288	-0.039558	-0.0349267	0.0852496	0.200288		Number of medicines taken	0.0980691	-0.0272123	-0.0932925	0.388808	-0.0300719	-0.0286951	0.0913348	0.185068
	Enlarged prostate	-0.0179409	-0.0560318	-0.0471657	0.507623	0.0239326	0.0280214	0.0263381	-0.160965		Enlarged prostate	-0.00760019	-0.0624545	-0.05094	0.508944	-0.00195908	0.0400143	0.027487	-0.110341
	Ability to get erection	0.0911716	-0.0635027	-0.14159	0.461796	0.0151309	0.0419321	0.0265532	0.0826245		Ability to get erection	0.0976691	-0.0556737	-0.157504	0.463954	0.0134197	0.0504399	0.0272706	0.082185
	Leaking urine / week	0.0274115	-0.0490945	-0.0346752	0.444696	-0.011274	-0.0281215	-0.00655766	0.0541649		Leaking urine / week	0.0326675	-0.0466624	-0.0641142	0.452731	-0.0178276	-0.0207518	-0.00551905	0.00852289
	Variance prior to re-scaling	2.24811	1.26419	1.15093	1.04734	1.02247	0.99847	0.86529	0.42714		Variance prior to re-scaling	2.24989	1.25623	1.05008	1.04995	1.04221	1.01433	0.85391	0.43172

## Sheet: Supp Table S6
Supplementary Table S6. Association of combined factors with cancer incidence in the main and sensitivity analyses using logistic regression, as well as in the competing risk regression analysis.
Females	Factor1 ('smoking')												Factor2 ('alcohol')												Factor3 ('vigorous exercise')												Factor4 ('age at childbirth')												Factor5 ('MHT')
Cancer	Individual-factor logistic				Individual-factor logistic excl year 1		Joint factor logistic		Individual-factor CRR		Joint factor CRR		Individual-factor logistic				Individual-factor logistic excl year 1		Joint factor logistic		Individual-factor CRR		Joint factor CRR		Individual-factor logistic				Individual-factor logistic excl year 1		Joint factor logistic		Individual-factor CRR		Joint factor CRR		Individual-factor logistic				Individual-factor logistic excl year 1		Joint factor logistic		Individual-factor CRR		Joint factor CRR		Individual-factor logistic
	OR	CI.L$	CI.U$	p	OR	p	OR	p	SHR^	p	SHR	p	OR	CI.L	CI.U	p	OR	p	OR	p	SHR	p	SHR	p	OR	CI.L	CI.U	p	OR	p	OR	p	SHR	p	SHR	p	OR	CI.L	CI.U	p	OR	p	OR	p	SHR	p	SHR	p	OR
All	1.16119	1.12834	1.19499	1.84092e-24	1.15211	8.03109e-19	1.15588	6.09977e-23	1.15565	0	1.15007	0	1.04164	1.00927	1.07505	0.0113197	1.04657	0.00922381	1.02525	0.120749	1.04393	0.0052	1.02872	0.062	0.969676	0.935714	1.00487	0.0904859	0.958115	0.0318762	0.957215	0.019002	0.980533	0.26	0.968301	0.069	0.973104	0.941105	1.00619	0.109998	0.973984	0.155605	0.974112	0.123575	0.97535	0.13	0.976857	0.15	1.084
Lung	2.58753	2.35884	2.83838	3.48431e-90	2.58672	1.71518e-74	2.56144	1.09883e-87	2.56471	0	2.53976	0	1.07575	0.960079	1.20536	0.208368	1.08445	0.201848	0.978177	0.682049	1.07942	0.22	0.985952	0.79	1.08518	0.96053	1.22601	0.189146	1.0709	0.319993	0.986107	0.82766	1.09756	0.14	1.0007	0.99	0.79226	0.697699	0.899639	0.000329612	0.790956	0.00100682	0.815666	0.00182316	0.793962	0.00073	0.819449	0.0038	1.2303
Bowel	1.16179	1.07782	1.25231	8.93927e-05	1.15057	0.000891241	1.16011	0.00010556	1.16075	9.6e-05	1.15855	0.00011	1.02236	0.94038	1.1115	0.604028	1.02867	0.543085	1.0018	0.966209	1.02502	0.56	1.0054	0.9	0.925867	0.840387	1.02004	0.11912	0.904533	0.0668773	0.899644	0.0366506	0.936226	0.18	0.909931	0.061	0.911851	0.833122	0.99802	0.0451788	0.917027	0.0856316	0.907107	0.034546	0.913645	0.05	0.909469	0.038	0.994203
Breast	1.01728	0.965344	1.072	0.521717	0.998749	0.966272	1.00854	0.75166	1.01737	0.51	1.00836	0.75	1.09277	1.0361	1.15254	0.00109297	1.09213	0.00315285	1.08593	0.00262891	1.09622	0.00038	1.09045	0.00092	0.929101	0.872835	0.988993	0.0210429	0.903434	0.00436732	0.935099	0.0395287	0.938559	0.037	0.944869	0.069	1.0485	0.991349	1.10895	0.0976926	1.06339	0.0496838	1.05077	0.0835747	1.05164	0.073	1.05431	0.059	1.19369
Melanoma	0.972075	0.885115	1.06758	0.553635	0.935165	0.210992	0.959062	0.38463	0.972427	0.55	0.959104	0.37	1.10963	1.01358	1.21478	0.0243208	1.1009	0.0587098	1.11092	0.0245436	1.11305	0.017	1.11563	0.018	1.06889	0.968176	1.18009	0.187015	1.08107	0.156294	1.06099	0.252084	1.07734	0.14	1.06941	0.19	1.01147	0.917372	1.11522	0.818921	0.970111	0.58219	1.02389	0.63678	1.01509	0.74	1.0275	0.56	1.12282
Males	Factor1 ('smoking')												Factor2 ('alcohol')												Factor3 ('vigorous exercise')												Factor4 ('urology & health')												Factor5 ('moderate exercise')
Cancer	Individual-factor logistic				Individual-factor logistic excl year 1		Joint factor logistic		Individual-factor CRR		Joint factor CRR		Individual-factor logistic				Individual-factor logistic excl year 1		Joint factor logistic		Individual-factor CRR		Joint factor CRR		Individual-factor logistic				Individual-factor logistic excl year 1		Joint factor logistic		Individual-factor CRR		Joint factor CRR		Individual-factor logistic				Individual-factor logistic excl year 1		Joint factor logistic		Individual-factor CRR		Joint factor CRR		Individual-factor logistic
	OR	CI.L	CI.U	p	OR	p	OR	p	SHR	p	SHR	p	OR	CI.L	CI.U	p	OR	p	OR	p	SHR	p	SHR	p	OR	CI.L	CI.U	p	OR	p	OR	p	SHR	p	SHR	p	OR	CI.L	CI.U	p	OR	p	OR	p	SHR	p	SHR	p	OR
All	1.1515	1.12177	1.18203	4.18243e-26	1.15968	9.85096e-25	1.15605	7.61968e-27	1.139	0	1.14305	0	1.06928	1.03924	1.10018	4.07413e-06	1.06969	1.82422e-05	1.05563	0.000208854	1.06649	4.2e-06	1.05259	0.00023	0.959189	0.927731	0.991714	0.0143246	0.954504	0.0116155	0.944159	0.00191618	0.968723	0.047	0.950703	0.0032	1.07396	1.03011	1.11967	0.000794457	1.04975	0.0360756	1.09782	1.28228e-05	1.06731	0.0013	1.087	4e-05	0.991216
Lung	3.46284	3.09553	3.87373	1.60751e-104	3.52395	3.83176e-91	3.55122	3.49079e-104	3.39524	0	3.48184	0	1.02071	0.920903	1.13133	0.696227	1.03668	0.526212	0.974589	0.602945	1.02363	0.68	0.976439	0.62	1.07477	0.963109	1.19937	0.19763	1.0935	0.132597	1.00706	0.911396	1.0848	0.12	1.01399	0.79	1.11818	0.972142	1.28616	0.117747	1.15211	0.0693456	1.24639	0.00195212	1.11408	0.12	1.23552	0.0016	1.08355
Bowel	1.14712	1.06724	1.23299	0.000193877	1.15363	0.000341766	1.14991	0.000182255	1.14315	0.00019	1.14607	0.00017	1.12345	1.03868	1.21514	0.00363842	1.11371	0.0132055	1.10293	0.0143648	1.12327	0.0044	1.10233	0.016	0.962968	0.876819	1.05758	0.430024	0.924679	0.144517	0.943602	0.265863	0.969972	0.51	0.947605	0.3	0.999121	0.889106	1.12275	0.988217	0.99188	0.899998	1.015	0.803511	0.997364	0.96	1.01187	0.84	1.00738
Breast	0.954057	0.915727	0.993992	0.0245767	0.94887	0.0222275	0.955253	0.0309058	0.952576	0.017	0.95389	0.022	1.06197	1.01688	1.10907	0.00660992	1.06266	0.0120907	1.07341	0.00168209	1.06137	0.0061	1.0715	0.002	0.952347	0.905377	1.00175	0.0584842	0.947237	0.0552141	0.934206	0.0153512	0.95994	0.094	0.938864	0.019	1.20448	1.13149	1.28217	5.43101e-09	1.12274	0.00114294	1.20317	9.59905e-09	1.19827	9.5e-09	1.19622	2e-08	1.00264
Melanoma	0.880546	0.814297	0.952185	0.00143398	0.913947	0.0391368	0.87173	0.000694888	0.879452	0.00092	0.871174	0.00045	1.11347	1.02785	1.20622	0.00846584	1.12271	0.00978126	1.13294	0.0026665	1.11241	0.007	1.13061	0.0026	0.958496	0.869099	1.05709	0.396123	0.960763	0.466103	0.981586	0.727297	0.964966	0.44	0.985101	0.76	1.00324	0.891209	1.12935	0.957301	0.978325	0.744386	0.997278	0.964508	1.00163	0.98	0.995253	0.94	0.92104
$ lower bound of 95% confidence interval
$$ upper bound of 95% confidence interval
^ sub-hazard ratio
[truncated: 47 more columns]

## Sheet: Supp Table S7
Supplementary Table S7. Interactions between combined factors on cancer incidence, including follow-up analyses for breast cancer for females using original alcohol consumption and MHT use variables.
Subgroup	Cancer	Interaction	Coefficient	OR	CI.L$	CI.U$$	p
Females	All	Factor1, Factor5	Factor1 ('smoking')	1.15838	1.12525	1.19249	3.11451e-23
			Factor5 ('MHT')	1.07658	1.03961	1.11487	3.48834e-05
			interaction	0.999693	0.967808	1.03263	0.9852
	All	Factor1, Factor6	Factor1 ('smoking')	1.16035	1.12751	1.19414	3.20847e-24
			Factor6 ('parity & breastfeeding')	0.926628	0.896724	0.95753	5.29023e-06
			interaction	0.9875	0.956604	1.01939	0.437991
	All	Factor5, Factor6	Factor5 ('MHT')	1.08033	1.04343	1.11853	1.31337e-05
			Factor6 ('parity & breastfeeding')	0.925796	0.895821	0.956773	4.40219e-06
			interaction	1.01485	0.976779	1.05441	0.44981
	Breast	Factor2, Factor5	Factor2 ('alcohol')	1.07594	1.01889	1.13617	0.00845572
			Factor5 ('MHT')	1.17811	1.10919	1.25131	9.85459e-08
			interaction	1.06011	1.00093	1.12279	0.0464178
	Breast	Factor2, Factor6	Factor2 ('alcohol')	1.09623	1.0392	1.1564	0.000750035
			Factor6 ('parity & breastfeeding')	0.90049	0.848957	0.955152	0.000490251
			interaction	1.01962	0.958601	1.08451	0.537223
	Breast	Factor5, Factor6	Factor5 ('MHT')	1.18638	1.11776	1.2592	1.88403e-08
			Factor6 ('parity & breastfeeding')	0.910717	0.858302	0.966334	0.0019862
			interaction	0.984506	0.920904	1.0525	0.646748
	Lung	Factor1, Factor4	Factor1 ('smoking')	2.56811	2.33778	2.82113	3.69173e-86
			Factor4 ('age at childbirth')	0.83208	0.699335	0.990023	0.0381681
			interaction	0.983264	0.882632	1.09537	0.759322
	Lung	Factor1, Factor5	Factor1 ('smoking')	2.5317	2.30262	2.78358	4.05251e-82
			Factor5 ('MHT')	1.05956	0.895705	1.25338	0.499712
			interaction	1.10159	0.994947	1.21967	0.0625392
	Lung	Factor4, Factor5	Factor4 ('age at childbirth')	0.773885	0.679422	0.88148	0.000113716
			Factor5 ('MHT')	1.25015	1.11499	1.40169	0.000130993
			interaction	1.16863	1.02375	1.334	0.0210211
	Lung	Factor4, Factor5 (after adjustment for Factor 1)	Factor4 ('age at childbirth')	0.800076	0.702568	0.911117	0.000768927
			Factor5 ('MHT')	1.20158	1.07027	1.34901	0.00187093
			interaction	1.11689	0.977465	1.2762	0.104177
Males	All	Factor1, Factor2	Factor1 ('smoking')	1.14706	1.11733	1.17757	1.29439e-24
			Factor2 ('alcohol')	1.05897	1.02798	1.09089	0.000156228
			interaction	0.993552	0.965608	1.02231	0.656761
	All	Factor1, Factor4	Factor1 ('smoking')	1.15336	1.12283	1.18473	1.95566e-25
			Factor4 ('urology & health')	1.08807	1.0428	1.1353	9.89524e-05
			interaction	1.01566	0.98218	1.05028	0.363547
	All	Factor2, Factor4	Factor2 ('alcohol')	1.07188	1.04141	1.10323	2.37722e-06
			Factor4 ('urology & health')	1.07254	1.02868	1.11827	0.00101178
			interaction	0.976937	0.939746	1.0156	0.238686
Females	Breast	alcoholic drinks per week, MHT use	each alcoholic drink per week	1.00651	0.99575	1.0174	0.236566
			former MHT use	1.07286	0.928178	1.24008	0.341344
			current MHT use	1.41273	1.17319	1.70117	0.000267492
			each alcoholic drink per week - extra increment for former MHT use	1.00034	0.982225	1.01879	0.970993
			each alcoholic drink per week - extra increment for current MHT use	1.01818	0.997211	1.03959	0.0897198
	Breast	alcoholic drinks per week, MHT use years	each alcoholic drink per week	1.00796	0.998789	1.01721	0.0891478
			each year MHT use	1.02148	1.01108	1.03199	4.67257e-05
			interaction	1.00046	0.999266	1.00166	0.449789
	Breast	alcoholic drinks per week, MHT ever use	each alcoholic drink per week	1.00614	0.995374	1.01703	0.264638
			MHT ever use	1.16386	1.02448	1.3222	0.0197207
			interaction	1.00835	0.992752	1.02418	0.295958
	Breast	alcoholic drinks per week, MHT current use	each alcoholic drink per week	1.00681	0.998006	1.01568	0.129938
			MHT current use	1.3819	1.15474	1.65374	0.00041516
			interaction	1.0179	0.997884	1.03833	0.0799452
	Breast	days per week drinking alcoholic drinks, MHT use	each day drinking alcoholic drinks per week	1.01317	0.987257	1.03977	0.322216
			former MHT use	1.0087	0.857842	1.18608	0.916543
			current MHT use	1.30307	1.05122	1.61525	0.015698
			each day drinking alcoholic drinks per week - extra increment for former MHT use	1.02201	0.979679	1.06618	0.313051
			each day drinking alcoholic drinks per week - extra increment for current MHT use	1.06236	1.0076	1.1201	0.0250717
	Breast	days per week drinking alcoholic drinks, MHT use years	each day drinking alcoholic drinks per week	1.02655	1.00414	1.04946	0.0199824
			each year MHT use	1.02066	1.00889	1.03257	0.000548131
			interaction	1.00061	0.997823	1.0034	0.670072
	Breast	days per week drinking alcoholic drinks, MHT ever use	each day drinking alcoholic drinks per week	1.01264	0.986705	1.03925	0.342727
			MHT ever use	1.0914	0.945946	1.25921	0.230732
			interaction	1.03737	0.999408	1.07678	0.0537508
	Breast	days per week drinking alcoholic drinks, MHT current use	each day drinking alcoholic drinks per week	1.02148	1.00041	1.043	0.0456547
			MHT current use	1.30133	1.05625	1.60327	0.0133618
			interaction	1.05365	1.00163	1.10836	0.0430646
$ lower bound of 95% confidence interval
$$ upper bound of 95% confidence interval

## Sheet: Supp Table S8
Supplementary Table S8. Percentage of never smokers, mean number of years smoked and mean average number of cigarettes per week by MHT use.
	Never MHT	Former MHT	Current MHT
Never smokers (%)	0.661642	0.633202	0.59647
Mean years smoked *	7.448	8.995	9.307
Mean average cigarettes per week *	35.87	40.45	44.54
* pairwise Wilcoxon test between categories: p<10-6

## Sheet: Supp Table S9
Supplementary Table S9. Results of the factor analysis based on the polychoric correlations from Supplementary Table S4, separately for discovery and validation datasets for females, and discovery and validation datasets for males. Values shown are prior to varimax rotation.
Data	Factor	Discovery				Validation
		Eigenvalue	Difference	Proportion	Cumulative	Eigenvalue	Difference	Proportion	Cumulative
Females	Factor1	2.5599	0.63451	0.2404	0.2404	2.54179	0.57119	0.2373	0.2373
	Factor2	1.92539	0.13376	0.1808	0.4211	1.9706	0.18408	0.184	0.4213
	Factor3	1.79163	0.41731	0.1682	0.5894	1.78652	0.40651	0.1668	0.5881
	Factor4	1.37432	0.12933	0.129	0.7184	1.38001	0.16068	0.1288	0.7169
	Factor5	1.24499	0.28305	0.1169	0.8353	1.21933	0.26223	0.1138	0.8307
	Factor6	0.96194	0.12611	0.0903	0.9256	0.9571	0.10885	0.0894	0.9201
	Factor7	0.83583	0.12936	0.0785	1.0041	0.84825	0.12643	0.0792	0.9993
	Factor8	0.70647	0.10592	0.0663	1.0704	0.72183	0.07781	0.0674	1.0667
	Factor9	0.60056	0.20687	0.0564	1.1268	0.64402	0.2625	0.0601	1.1268
	Factor10	0.39369	0.0336	0.037	1.1638	0.38152	0.04	0.0356	1.1624
	Factor11	0.36009	0.18841	0.0338	1.1976	0.34151	0.16322	0.0319	1.1943
	Factor12	0.17168	0.01257	0.0161	1.2137	0.17829	0.0064	0.0166	1.2109
	Factor13	0.1591	0.08726	0.0149	1.2286	0.17189	0.10179	0.016	1.227
	Factor14	0.07184	0.02374	0.0067	1.2354	0.0701	0.01945	0.0065	1.2335
	Factor15	0.0481	0.049	0.0045	1.2399	0.05065	0.05181	0.0047	1.2382
	Factor16	-0.0009	0.0091	-0.0001	1.2398	-0.00116	0.00709	-0.0001	1.2381
	Factor17	-0.00999	0.01467	-0.0009	1.2389	-0.00825	0.02145	-0.0008	1.2374
	Factor18	-0.02466	0.0348	-0.0023	1.2366	-0.02971	0.02522	-0.0028	1.2346
	Factor19	-0.05946	0.0107	-0.0056	1.231	-0.05492	0.01227	-0.0051	1.2295
	Factor20	-0.07016	0.0116	-0.0066	1.2244	-0.0672	0.01496	-0.0063	1.2232
	Factor21	-0.08176	0.03009	-0.0077	1.2167	-0.08216	0.02533	-0.0077	1.2155
	Factor22	-0.11185	0.00546	-0.0105	1.2062	-0.10748	0.00972	-0.01	1.2055
	Factor23	-0.11732	0.00663	-0.011	1.1952	-0.1172	0.008	-0.0109	1.1945
	Factor24	-0.12394	0.02334	-0.0116	1.1836	-0.1252	0.02526	-0.0117	1.1829
	Factor25	-0.14728	0.01095	-0.0138	1.1697	-0.15046	0.00556	-0.014	1.1688
	Factor26	-0.15823	0.02041	-0.0149	1.1549	-0.15602	0.02191	-0.0146	1.1542
	Factor27	-0.17864	0.03365	-0.0168	1.1381	-0.17793	0.03467	-0.0166	1.1376
	Factor28	-0.21229	0.0147	-0.0199	1.1182	-0.2126	0.01128	-0.0198	1.1178
	Factor29	-0.22699	0.00294	-0.0213	1.0969	-0.22389	0.00715	-0.0209	1.0969
	Factor30	-0.22993	0.01495	-0.0216	1.0753	-0.23103	0.01638	-0.0216	1.0753
	Factor31	-0.24488	0.00884	-0.023	1.0523	-0.24741	0.00652	-0.0231	1.0522
	Factor32	-0.25371	0.04934	-0.0238	1.0285	-0.25393	0.05145	-0.0237	1.0285
	Factor33	-0.30305	.	-0.0285	1	-0.30538	.	-0.0285	1
Males	Factor1	2.42901	0.40894	0.3297	0.3297	2.42344	0.43217	0.3307	0.3307
	Factor2	2.02007	0.71774	0.2742	0.6039	1.99127	0.68902	0.2718	0.6025
	Factor3	1.30233	0.32533	0.1768	0.7806	1.30225	0.30436	0.1777	0.7802
	Factor4	0.97699	0.18047	0.1326	0.9132	0.99789	0.21153	0.1362	0.9164
	Factor5	0.79653	0.09103	0.1081	1.0214	0.78635	0.12284	0.1073	1.0237
	Factor6	0.7055	0.24148	0.0958	1.1171	0.66351	0.20675	0.0906	1.1143
	Factor7	0.46401	0.13452	0.063	1.1801	0.45676	0.12992	0.0623	1.1766
	Factor8	0.32949	0.06066	0.0447	1.2248	0.32685	0.06704	0.0446	1.2212
	Factor9	0.26884	0.07877	0.0365	1.2613	0.2598	0.07873	0.0355	1.2567
	Factor10	0.19007	0.05783	0.0258	1.2871	0.18108	0.03727	0.0247	1.2814
	Factor11	0.13224	0.0269	0.0179	1.3051	0.1438	0.01907	0.0196	1.301
	Factor12	0.10535	0.05155	0.0143	1.3194	0.12473	0.04927	0.017	1.318
	Factor13	0.05379	0.07326	0.0073	1.3267	0.07546	0.08821	0.0103	1.3283
	Factor14	-0.01947	0.03136	-0.0026	1.324	-0.01276	0.03483	-0.0017	1.3266
	Factor15	-0.05083	0.0217	-0.0069	1.3171	-0.04758	0.02297	-0.0065	1.3201
	Factor16	-0.07253	0.01911	-0.0098	1.3073	-0.07056	0.01959	-0.0096	1.3105
	Factor17	-0.09164	0.01606	-0.0124	1.2948	-0.09015	0.0193	-0.0123	1.2982
	Factor18	-0.1077	0.00914	-0.0146	1.2802	-0.10945	0.007	-0.0149	1.2832
	Factor19	-0.11684	0.02877	-0.0159	1.2644	-0.11645	0.0237	-0.0159	1.2673
	Factor20	-0.14561	0.00381	-0.0198	1.2446	-0.14015	0.0157	-0.0191	1.2482
	Factor21	-0.14943	0.02887	-0.0203	1.2243	-0.15585	0.02025	-0.0213	1.2269
	Factor22	-0.1783	0.03892	-0.0242	1.2001	-0.1761	0.03687	-0.024	1.2029
	Factor23	-0.21722	0.0032	-0.0295	1.1706	-0.21296	0.00726	-0.0291	1.1738
	Factor24	-0.22042	0.01089	-0.0299	1.1407	-0.22023	0.01131	-0.0301	1.1438
	Factor25	-0.23131	0.02328	-0.0314	1.1093	-0.23154	0.02389	-0.0316	1.1122
	Factor26	-0.25459	0.01339	-0.0346	1.0748	-0.25543	0.01516	-0.0349	1.0773
	Factor27	-0.26798	0.01481	-0.0364	1.0384	-0.27059	0.02548	-0.0369	1.0404
	Factor28	-0.2828	.	-0.0384	1	-0.29607	.	-0.0404	1
Difference: difference between this eigenvalue and the one for the next factor; Proportion: proportion of variance explained by factor; Cumulative: cumulative proportion of variance explained.
Note that the matrix of polychoric correlations is not a true statistical correlation matrix, hence some of the identified eigenvalues are negative, as are the corresponding values for the proportion of variance explained.

## Sheet: Supp Table S10
Supplementary Table S10. Number of incident cancers and deaths before cancer diagnosis in the 45 and Up Study cohort.
	Females			Males
	No event	Cancer first	Death	No event	Cancer	Death
			first		first	first
All cancers	106558	6193	2964	82322	8749	3685
Lung cancer	111207	443	4065	88703	575	5478
Bowel cancer	110734	850	4131	88145	973	5638
Breast cancer	109530	1954	4231
Prostate cancer				85632	3479	5645
Melanoma	110698	719	4298	87905	1065	5786
Participants with information on all covariates used in the association analysis
All cancers	0.87	85% *	72% **	0.89	88% *	79% **
Lung cancer	0.87	0.84	77% **	0.9	0.88	84% **
Bowel cancer	0.87	0.85	75% **	0.89	0.9	83% **
Breast cancer	0.87	0.86	76% **
Prostate cancer				0.89	0.89	82% **
Melanoma	0.8	0.8	64% **	0.82	0.82	73% **
* = different from proportion of participants with no event at p<0.05 (Fisher’s test)
** = different from proportions of participants with no event or with incident cancer at p<0.05 (Fisher’s test)
Top: all participants with incident events, bottom: proportion of participants with full information on all covariates included in the analysis. DVA clients are excluded. The same results are seen if cancers incident in the first year are excluded.
